# Supplementary material for: Obesity and unhealthy lifestyle associated with poor executive function among Malaysian adolescents
Source: PLoS One. 2018 Apr 17;13(4):e0195934. doi: 10.1371/journal.pone.0195934 (PMC5903659; doi:10.1371/journal.pone.0195934)
Supplement: S1 File — Data used for the analyses presented in this paper. (XLSX) [file pone.0195934.s001.xlsx]

## Sheet: Full sample_EF_excel
Reference_no	Actual_age_C	Sex	Weight	Height_meter	BMI	BMI_for_age	Physical_fitness_score	PFS_CAT	Breakfast	Lunch	Dinner	PA_total_score	PA_CAT	Sleep_weekdays	Sleep_weekend	Sleep_percent	Global_sleep_score	Global_sleep_CAT	Household_size	Income_CAT	Years_edu_F	Years_edu_M	Edu_father	Edu_mother	Interference_score_ALL	WM_total	CF_total
1	12.1068	2	30.6	1.42	15.1756	-1.51	54.5455	1	7	6	7	2.9494	2	8.5	7.25	95.2381	8	1	6	2	11	14	3	3	10.4091	16	18
2	12.115	1	33.4	1.492	15.0041	-1.6	62.5	2	7	7	7	2.93254	2	11.5	11.5	95.6522	3	0	4	3	16	11	4	3	-2.69718	16	27
3	12.1259	1	66.8	1.518	28.989	2.86	55.0459	2	6	4	4	3.16567	2	9.5	8	91.4286	7	1	3	1	18	5	3	2	6.59836	16	4.31
4	12.1396	1	40.4	1.466	18.7981	0.53	56.2061	2	7	2	7	2.64583	2	10	11	76.1905	5	1	4	1	12	13	3	4	1.45455	15	45.16
5	12.167	2	40.1	1.475	18.4315	0.12	63.8298	2	7	7	7	2.88194	2	11	11.25	98.8764	4	0	3	1	7	11	2	3	0.291339	15	15.07
6	12.1807	1	53.5	1.66	19.415	0.76	56.0748	2	2	7	2	2.39087	2	8	12	70	9	1	4	3	15	15	4	4	2.65753	17	24.4
7	12.1834	1	31.4	1.465	14.6303	-1.92	79.2079	3	5	3	7	3.91071	3	11.5	9.5	95.2381	4	0	7	1	12	12	3	3	5.22581	26	33
8	12.1971	1	61.4	1.564	25.1012	2.26	73.3945	3	5	4	7	2.62004	2	8	6	100	12	1	6	3	15	15	4	4	0.939394	13	33.96
9	12.2136	2	46.4	1.53	19.8214	0.62	66.6667	3	0	7	0	1.90972	1	7.33	10	70.4225	7	1	6	3	17	17	4	4	-7.41718	16	15.7
10	12.2136	2	27	1.399	13.7952	-2.54	58.3942	2	7	7	7	1.89782	1	9	8	100	5	1	5	2	11	12	3	3	-3.85366	17	36.99
11	12.2382	2	36.4	1.5055	16.0598	-1.03	49.896	1	2	7	7	2.09226	1	8	9	94.1176	5	1	4	3	17	15	4	4	3.05882	21	44
12	12.2409	1	57.2	1.467	26.5788	2.5	52.6316	1	3	7	2	2.23313	1	10	4	100	5	1	5	2	18	11	4	3	10.7522	17	18.6
13	12.2464	1	44.6	1.447	21.3009	1.36	52.5164	1	7	7	6	2.83234	2	9	8	100	8	1	4	2	16	12	4	3	2.37681	19	31
14	12.2656	1	34.6	1.393	17.8309	0.06	66.1157	3	6	5	7	2.85516	2	9.5	9	97.2973	4	0	5	1	6	6	2	2	-0.285714	18	23
15	12.2683	1	27.8	1.389	14.4092	-2.14	71.4286	3	5	3	7	2.50595	2	9.5	9	75.6757	7	1	7	2	14	18	3	4	3.49587	15	51
16	12.2683	2	39.2	1.489	17.6806	-0.23	75.4717	3	7	5	7	2.90377	2	7	9	100	2	0	4	1	13	13	4	4	2.65441	19	14.24
17	12.2765	2	60.4	1.605	23.447	1.61	34.2466	1	2	3	7	2.48413	2	10.5	9.25	91.1392	4	0	7	2	11	14	3	4	1.83673	12	19
18	12.2902	1	39.6	1.488	17.885	0.08	76.1905	3	3	3	5	2.9881	2	9.5	13	53.3333	8	1	5	2	17	15	3	3	8	12	75.71
19	12.3039	2	35	1.5115	15.3198	-1.49	54.6697	1	6	7	0	1.59921	1	6.5	9.5	75	7	1	6	3	12	11	3	3	0.5	16	30.77
20	12.3066	2	51.8	1.5655	21.136	1.01	57.8313	2	3	6	7	1.48115	1	8	10	100	4	0	4	2	11	11	3	3	2.2191	25	41.56
21	12.3231	1	58.2	1.492	26.1448	2.41	65.0407	3	2	3	6	2.86012	2	9	7	100	11	1	5	3	13	17	3	4	-2.18919	13	5.1
22	12.3258	1	54.4	1.558	22.4111	1.64	79.7342	3	7	7	7	3.25893	2	3.5	7.5	100	10	1	10	3	19	17	4	4	-6.34328	12	136.62
23	12.3395	1	49.6	1.47	22.9534	1.77	56.872	2	3	3	4	2.90873	2	9.5	12	74.4186	6	1	10	1	12	12	3	3	0.963768	15	58
24	12.3504	1	41.6	1.4785	19.0305	0.55	76.4331	3	7	7	7	3.03571	2	7.59	8	96.2773	2	0	4	2	18	18	4	4	9.56	22	-1
25	12.3559	1	41.8	1.394	21.5105	1.39	65.0407	3	3	4	4	3.29762	2	9	7	100	4	0	6	1	9	11	3	3	-4.01439	18	53.55
26	12.3696	1	52	1.5095	22.8211	1.73	63.1579	2	2	5	7	1.96329	1	7.5	10	80	9	1	4	3	15	15	4	4	1.37662	16	9.83
27	12.3723	2	45.6	1.497	20.348	0.75	59.1133	2	7	7	7	1.26091	1	8	10	88.8889	6	1	5	3	21	20	4	4	6.80153	14	47.6
28	12.3888	2	32.7	1.525	14.0607	-2.4	64.3432	2	3	7	5	2.38393	2	5.5	9.33	67.3854	12	1	6	1	15	15	4	4	-9.61765	19	72.5
29	12.3888	2	50.3	1.456	23.7271	1.65	58.6797	2	2	2	6	3.21429	2	8	9	70.5882	6	1	3	1	15	15	3	3	-8.17241	12	9.6
30	12.3915	1	56.4	1.563	23.0867	1.79	59.2593	2	7	7	2	3.06647	2	10	12	72.7273	6	1	7	2	15	13	4	4	-7.93548	17	72
31	12.397	2	40.7	1.432	19.8476	0.57	71.8563	3	2	5	7	2.65476	2	6.5	12	75.6757	6	1	4	3	11	19	3	4	4.97744	16	15.23
32	12.4216	2	50.8	1.536	21.5318	1.09	63.3245	2	7	7	2	2.6498	2	6.75	9.5	49.2005	8	1	5	2	11	11	3	3	5.39674	17	24
33	12.4271	1	40.8	1.574	16.4684	-0.73	55.3846	2	7	7	0	1.86806	1	10.5	10	97.561	1	0	5	1	12	12	3	3	-9.28571	11	28
34	12.4271	1	28.8	1.375	15.2331	-1.54	77.1704	3	5	3	1	2.1875	1	7	8	100	4	0	5	3	16	16	4	4	4.45223	27	38.25
35	12.4271	1	41.6	1.429	20.3718	1.02	62.1762	2	2	5	1	3.0754	2	6.5	6	51.2	8	1	3	3	18	18	4	4	-2.06061	16	53
36	12.4298	2	41.9	1.5655	17.0965	-0.56	69.5652	3	5	1	7	1.9127	1	7.17	10.5	67.9502	7	1	5	3	6	12	2	3	20.1775	22	5.3
37	12.4326	1	51	1.475	23.4415	1.86	52.0607	1	7	7	7	2.93056	2	6.92	9	62.8272	8	1	4	2	14	12	4	3	-8.01307	22	14
38	12.4408	1	34.8	1.587	13.8174	-2.75	62.3377	2	7	6	6	2.90377	2	12	11.5	59.5745	8	1	5	2	15	18	4	4	3.3741	19	18.77
39	12.4435	1	46.5	1.555	19.2306	0.6	71.0059	3	3	6	7	3	2	6	9	53.3333	7	1	6	3	21	19	4	4	11.4311	13	12.2
40	12.4463	1	49.1	1.5715	19.8817	0.85	70.7965	3	7	5	7	4.01488	3	8	11	84.2105	9	1	4	3	20	18	4	3	-0.879781	17	34.6
41	12.449	1	49.6	1.658	18.0432	0.1	55.814	2	7	7	7	4.19444	3	11	14	80	12	1	5	1	12	12	3	3	3.4	20	22
42	12.449	1	64.5	1.549	26.8817	2.5	61.6967	2	0	1	1	2.69147	2	8	12	100	4	0	10	2	11	11	3	3	5.44144	12	11.55
43	12.4545	1	38.4	1.485	17.4132	-0.21	79.4702	3	4	2	7	1.68056	1	9	9.5	64.8649	8	1	6	1	18	18	4	4	-4.67974	17	81
44	12.4627	2	52	1.577	20.9093	0.89	52.9801	1	7	7	7	2.49504	2	11	9	80	7	1	6	1	12	12	2	3	2.41045	15	98
45	12.4682	2	34.8	1.4155	17.3684	-0.44	55.6845	2	4	7	7	2.19147	1	8.5	7.5	75	6	1	6	3	11	15	3	4	6.24265	17	38
46	12.4791	1	37.6	1.432	18.3359	0.22	58.9681	2	1	1	2	2.62401	2	8	10.98	21.0711	11	1	5	2	9	9	3	3	-4.82639	12	36
47	12.4791	2	51	1.4885	23.0183	1.46	52.6316	1	2	4	7	2.32837	1	6	7	92.3077	7	1	7	3	18	18	4	4	-1.2716	21	26.57
48	12.4983	2	47.2	1.55	19.6462	0.47	57.6923	2	7	7	7	2.33234	1	7	9.5	96.9697	3	0	5	2	9	14	3	4	2.04255	16	21.18
49	12.501	2	45.8	1.464	21.369	1.02	53.4521	1	7	7	7	1.62202	1	6.5	10	60.6061	8	1	2	2	6	6	4	4	4.06135	18	19
50	12.5038	2	62.4	1.5495	25.9897	2.07	58.6797	2	4	2	4	2.52679	2	7.75	7.75	90.3226	6	1	9	2	11	16	3	4	-1.75735	17	28.46
51	12.5147	2	33.2	1.4705	15.3535	-1.55	73.6196	3	3	4	4	3.85317	3	6	9	53.3333	7	1	6	2	18	18	4	4	-7.3961	18	16
52	12.5311	1	46.2	1.662	16.7255	-0.61	86.9565	4	5	1	0	2.97024	2	11.5	11.5	78.2609	4	0	4	2	18	18	4	4	-0.969697	16	54
53	12.5339	1	36.6	1.5275	15.6862	-1.26	74.5342	3	7	7	7	3.45536	2	8.5	8	98.1595	4	0	6	3	16	18	4	4	9.35507	17	15
54	12.5394	1	56.6	1.561	23.2279	1.78	91.2548	5	3	3	2	4.17659	3	3.5	4	26.6667	10	1	5	2	12	12	3	3	-2.875	15	19.33
55	12.5421	2	47.6	1.486	21.5561	1.06	66.6667	3	2	1	7	2.48512	2	8	7.5	64.5161	7	1	5	1	11	11	3	3	5.4381	14	18
56	12.5421	1	46.3	1.614	17.7735	-0.06	71.0059	3	7	7	5	1.7877	1	8	8	87.5	5	1	6	3	11	11	3	3	6.81818	16	32
57	12.5613	2	48.5	1.4945	21.7145	1.1	53.5714	1	3	7	5	2.33631	1	7	7	100	4	0	4	3	18	18	4	4	-5	22	14.7
58	12.5613	2	49.2	1.595	19.3394	0.34	69.5652	3	5	6	7	2.75	2	6.5	11	80	6	1	4	3	18	18	4	4	4.4863	22	25
59	12.5722	1	45.6	1.53	19.4797	0.66	67.9887	3	0	7	7	4.60417	3	7.17	7.5	95.498	2	0	4	2	15	15	4	4	-5.05495	26	47.41
60	12.5749	2	59.4	1.455	28.0582	2.38	46.6019	1	2	7	7	2.25397	1	12	14	38.4615	11	1	12	1	13	12	3	3	-8.55039	13	77.7
61	12.5886	1	35.6	1.4715	16.441	-0.8	86.0215	4	7	7	7	3.63294	2	8	8	100	5	1	5	3	18	18	4	4	2.29323	23	22
62	12.5941	2	31.8	1.526	13.6558	-2.8	62.8272	2	7	7	6	3.53472	2	9	9	100	6	1	8	2	17	6	3	2	0.714286	21	47
63	12.6051	2	53	1.545	22.2034	1.22	51.6129	1	3	7	5	1.77679	1	9	9.5	86.4865	5	1	4	2	11	11	3	3	3.87692	14	13
64	12.6133	2	40	1.539	16.8882	-0.72	53.9326	1	2	7	7	1.40774	1	9	10	94.7368	3	0	4	2	12	12	3	3	0.248175	19	19
65	12.616	2	49	1.535	20.796	0.81	57.6923	2	5	7	7	1.76984	1	8.5	11.5	68.8525	5	1	4	2	15	15	4	4	-1.75776	18	27
66	12.6215	1	41.2	1.5835	16.4309	-0.82	64.8649	2	7	5	7	3.53075	2	10	11	47.619	5	1	6	3	20	20	4	4	0.611765	21	9
67	12.6297	1	50.6	1.541	21.3081	1.26	57.8313	2	7	2	7	2.17758	1	7	9	100	6	1	4	1	11	11	3	3	1.93966	15	82.65
68	12.6297	2	40	1.4815	18.2245	-0.12	55.9441	2	5	7	5	2.5506	2	6	9	100	7	1	3	3	16	19	4	4	-2.23179	17	38.08
69	12.6407	2	55.2	1.5785	22.1539	1.2	47.7137	1	7	3	5	2.74603	2	10	10	60	11	1	6	2	14	17	4	4	-0.8	20	2.49
70	12.6461	1	57.2	1.454	27.0562	2.48	64.5161	2	5	3	4	3	2	8.5	7.17	63.8298	8	1	5	2	13	13	4	4	-1.28777	13	48
71	12.6708	1	48.8	1.6195	18.6062	0.28	73.8462	3	4	5	3	3.43452	2	7.67	3.5	98.5663	11	1	7	1	16	11	4	3	3.93893	17	43.07
72	12.6708	2	48.2	1.522	20.8074	0.8	55.2995	2	3	7	7	2.31647	1	9	10	100	3	0	6	2	5	7	3	3	6.04	14	37
73	12.6817	2	42.4	1.55	17.6483	-0.38	52.1739	1	7	4	7	2.61409	2	9.5	11	68.2927	6	1	5	1	8	13	2	3	6.53774	12	31.91
74	12.6899	1	36.6	1.498	16.3101	-0.92	71.6418	3	1	7	1	2.95734	2	10.5	8.5	100	6	1	4	1	13	13	3	3	-3.86842	12	44
75	12.6927	2	43	1.4695	19.9127	0.5	70.1754	3	3	7	7	2.67063	2	7.5	9	84.8485	5	1	5	2	11	11	3	3	2.21053	18	27.42
76	12.6954	1	41.9	1.503	18.548	0.24	66.482	3	1	2	1	2.66468	2	6.67	9.67	61.1995	7	1	#NULL!	#NULL!	#NULL!	#NULL!	#NULL!	#NULL!	-5.5102	13	25.6
77	12.6954	2	40.6	1.43	19.8543	0.48	62.6632	2	4	7	5	3.31548	2	8.5	10	97.2973	4	0	4	3	20	20	4	4	-1.34783	18	28.07
78	12.7009	2	31.2	1.47	14.4384	-2.24	59.1133	2	7	7	7	2.1002	1	9.5	9.5	84.2105	4	0	7	3	13	13	3	3	0.735294	22	-15
79	12.7009	2	58	1.619	22.1276	1.17	50	1	4	4	7	2.00397	1	9.5	12	83.7209	5	1	4	1	8	4	3	2	-0.0469799	21	17.08
80	12.7036	1	55.8	1.6	21.7969	1.38	56.6038	2	7	7	6	3.7619	3	7	11	66.6667	7	1	4	2	11	16	3	4	4.6391	17	27.24
81	12.7283	1	75	1.576	30.196	2.89	53.5714	1	3	7	7	3.76389	3	8	7	80	9	1	5	1	11	11	3	3	2.68027	14	41
82	12.731	1	33.6	1.4645	15.6661	-1.35	62.1762	2	7	7	1	3.97917	3	7.5	8	96.7742	4	0	#NULL!	#NULL!	#NULL!	#NULL!	#NULL!	#NULL!	-7.08148	12	37.06
83	12.7337	2	52.8	1.545	22.1196	1.16	60.3015	2	7	7	3	3.38988	2	7.5	10	80	5	1	6	3	23	15	4	4	6.00556	18	33.18
84	12.7365	2	47.6	1.526	20.4408	0.67	58.3942	2	5	7	7	3.75	3	9.5	11	78.0488	5	1	7	1	12	12	3	3	4.66207	18	29
85	12.7365	2	48.4	1.531	20.6488	0.73	58.3942	2	7	7	7	3.66369	2	10	10	80	6	1	7	1	12	12	3	3	3.53279	25	6
86	12.7392	1	49.7	1.5455	20.8074	1.07	59.4059	2	7	4	5	2.38393	2	7	6	76.9231	7	1	7	2	16	16	4	4	-2.55901	16	19
87	12.7447	2	35.8	1.562	14.6731	-2.09	66.1157	3	2	2	1	3.03075	2	11	12	26.087	7	1	6	1	12	18	3	4	-5.07965	17	20
88	12.7447	1	41.2	1.629	15.5258	-1.45	73.1707	3	2	7	1	2.78968	2	8.5	8.83	98.0769	4	0	7	1	5	10	2	3	-2.832	13	45.21
89	12.7502	1	83.6	1.62	31.8549	3.08	61.0687	2	3	7	7	2.67758	2	11.5	12	68.0851	6	1	3	2	11	15	3	4	1.68421	18	57.71
90	12.7502	1	48.4	1.5805	19.3757	0.57	81.0811	4	4	4	5	3.07937	2	8.5	7.17	95.7854	4	0	10	2	18	14	4	3	0.355705	19	58
91	12.7529	1	46.1	1.3995	23.5372	1.8	62.9921	2	7	7	3	2.84524	2	8.5	9.5	77.7778	7	1	4	3	17	19	4	4	1.82759	12	34.81
92	12.7639	1	71.4	1.5725	28.8747	2.72	56.338	2	2	5	7	1.97917	1	8.5	7.25	95.1777	4	0	7	2	11	6	3	2	4.21176	17	41.6
93	12.7666	2	69.4	1.6255	26.2655	2.06	71.0059	3	2	1	2	2.34425	2	6	13	63.1579	11	1	8	1	11	11	3	3	3.23077	13	9.81
94	12.7693	1	52.8	1.585	21.0172	1.13	56.0748	2	0	3	7	2.09722	1	8	9	82.3529	7	1	8	1	11	12	3	3	4.23077	17	33
95	12.7693	2	41.8	1.47	19.3438	0.47	66.8524	3	7	7	5	2.35813	2	6	7.5	74.0741	7	1	5	2	24	20	4	4	-6.76471	20	19.8
96	12.7748	2	37.3	1.516	16.2297	-1.13	57.0071	2	3	5	7	2.94345	2	8.5	6.5	66.6667	10	1	7	1	11	6	3	2	8.8189	15	43.85
97	12.783	1	53.9	1.55	22.435	1.52	58.8235	2	2	7	7	2.96825	2	8.5	8.5	94.1176	4	0	#NULL!	#NULL!	#NULL!	#NULL!	#NULL!	#NULL!	-12.4	11	80
98	12.7858	1	45	1.442	21.6412	1.31	57.8313	2	3	7	7	1.9375	1	7.5	7	96.5517	3	0	6	1	11	11	3	3	-5.35762	17	17.34
99	12.794	1	34.2	1.494	15.3223	-1.62	59.5533	2	3	3	4	2.57738	2	9	10.92	70.2929	11	1	6	1	16	12	3	3	4.77885	11	34.7
100	12.8022	2	38.2	1.4645	17.8108	-0.35	52.8634	1	4	7	7	2.67262	2	6.25	6.5	78.3699	6	1	7	3	15	17	4	4	4.88435	16	39.44
101	12.8049	2	35.6	1.5305	15.1979	-1.76	69.7674	3	7	7	7	3.91766	3	7.5	8	96.7742	2	0	6	2	12	12	3	3	4.45714	17	15
102	12.8077	2	44.6	1.53	19.0525	0.16	55.0459	2	7	7	7	2.23313	1	8	9	100	8	1	6	2	11	9	3	3	5.90164	13	20.92
103	12.8104	1	36	1.56	14.7929	-2.04	60.7595	2	5	3	1	3.25397	2	10	10	80	4	0	5	2	16	16	4	4	-3.65868	16	36.5
104	12.8131	2	54.7	1.58	21.9116	1.08	59.8504	2	2	1	1	2.44048	2	6	9.5	77.4194	6	1	#NULL!	#NULL!	#NULL!	#NULL!	#NULL!	#NULL!	-7.81651	13	77
105	12.8323	1	45.2	1.61	17.4376	-0.33	79.4702	3	4	5	5	2.5129	2	4	3	100	8	1	3	3	11	15	3	4	3.02837	14	30.55
106	12.8487	2	38.2	1.515	16.6432	-0.93	54.5455	1	0	3	2	2.40278	2	8.5	9	22.8571	14	1	6	1	12.5	12.5	4	4	-3.99412	15	23
107	12.8487	1	33.8	1.389	17.5191	-0.29	87.5912	4	1	2	2	2.73611	2	9	9	77.7778	5	1	8	1	16	16	3	3	-1.26415	15	25.35
108	12.8515	2	42.4	1.59	16.7715	-0.87	57.554	2	5	4	7	2.04067	1	8	8	62.5	7	1	7	2	11	11	3	3	5.65753	17	14
109	12.8515	2	57.6	1.571	23.3383	1.44	62.0155	2	4	7	6	2.73313	2	9.5	10	97.4359	7	1	5	1	11	9	3	3	7.86452	20	36
110	12.8569	2	48.2	1.615	18.48	-0.08	57.6923	2	7	7	5	2.19841	1	5.75	6.25	83.3333	7	1	4	2	13	13	3	3	11.9	19	16.1
111	12.8761	2	35.8	1.5005	15.9005	-1.35	60.4534	2	7	7	7	3.37302	2	7.25	5.5	98.7461	4	0	9	3	16	16	4	4	-0.508197	20	51.6
112	12.8843	1	50.2	1.617	19.1992	0.45	78.9474	3	2	3	5	2.94048	2	8	8	100	4	0	4	2	11	11	3	3	1.24828	21	33.13
113	12.8871	1	51.2	1.576	20.6138	0.96	83.9161	4	7	7	7	3.06448	2	7.9	7	96.2861	3	0	6	3	11	15	3	4	11.1765	13	52.83
114	12.898	2	81.5	1.593	32.1163	2.87	58.5366	2	3	0	4	4.09821	3	6.5	4	95.2381	10	1	6	3	21	18	4	4	-12	10	92
115	12.898	1	61.1	1.69	21.3928	1.2	82.4742	4	7	7	7	2.97718	2	8	10	88.8889	2	0	5	3	26	20	4	4	-6.33663	30	14
116	12.9117	2	47.6	1.567	19.3851	0.25	56.7376	2	2	3	3	2.23611	1	9	9	55.5556	11	1	9	2	11	11	3	3	-0.0902256	12	21
117	12.9227	2	79	1.65	29.0174	2.47	49.0798	1	0	7	0	2.74702	2	9	9.5	64.8649	8	1	4	2	15	15	4	4	1.93252	12	13.7
118	12.9336	1	65.6	1.604	25.4974	2.16	49.7925	1	7	4	4	1.94444	1	9	9.5	81.0811	3	0	#NULL!	#NULL!	#NULL!	#NULL!	#NULL!	#NULL!	0.785185	17	35
119	12.9446	1	30.4	1.448	14.4989	-2.34	77.6699	3	7	4	7	3.61012	2	9	9	100	4	0	5	2	13	13	3	3	-4.7037	12	57.97
120	12.9528	1	45.3	1.566	18.472	0.1	60.1504	2	7	0	0	2.97619	2	12	10.5	53.3333	7	1	6	3	12	11	3	3	-3.2	15	57
121	12.9582	2	54.2	1.6	21.1719	0.83	61.5385	2	7	6	7	3.60714	2	10.5	10	78.0488	4	0	6	2	18	18	4	4	-0.30303	19	9.78
122	12.9665	2	46.2	1.55	19.23	0.18	55.814	2	0	7	3	2.81845	2	11	12	69.5652	8	1	4	2	11	9	3	3	0.396226	18	12
123	12.9719	2	28.4	1.454	13.4335	-3.12	62.8272	2	7	6	7	4.02976	3	9.5	11.5	66.6667	6	1	5	2	11	12	3	3	-14.4671	21	35.94
124	12.9719	1	36.4	1.496	16.2644	-1.05	80	4	4	5	3	3.24603	2	6	10	100	5	1	5	3	18	14	4	4	-0.0649351	15	-5.6
125	12.9747	1	39.2	1.579	15.7225	-1.41	103.448	5	2	1	1	2.27083	1	8.75	8.25	70.5882	6	1	4	1	13	13	3	3	-3.12308	16	64
126	12.9774	1	54.2	1.6145	20.7933	1	104.348	5	7	7	1	3.71825	3	8	5	100	4	0	5	2	14	11	4	3	-5.49306	15	32.19
127	12.9856	1	42.2	1.603	16.4227	-0.96	68.7679	3	2	2	3	2.70437	2	9	8	58.8235	10	1	5	1	10	6	3	2	-6.73077	14	61.95
128	12.9856	1	56.6	1.716	19.2213	0.43	61.0687	2	7	7	4	2.97718	2	7.5	10	91.4286	5	1	5	2	9	12	3	3	0.486301	15	38
129	12.9884	2	24.2	1.365	12.9882	-3.46	64.8968	2	2	7	7	2.32837	1	12	11	69.5652	4	0	6	1	11	6	3	2	-1.67961	14	41
130	12.9884	1	46.8	1.6175	17.8878	-0.16	43.3996	1	7	7	7	3.88194	3	8.25	7	91.7431	9	1	5	3	14	22	4	4	8.62644	18	20
131	12.9938	2	36	1.519	15.6022	-1.57	60.6061	2	1	1	5	1.56151	1	13	11	83.3333	5	1	6	1	12	12	3	3	17.5254	16	60
132	13.0048	1	67.8	1.5215	29.2877	2.72	55.9441	2	4	7	7	1.67956	1	6	6	66.6667	10	1	6	3	16	15	4	4	4.65753	12	21.2
133	13.0048	1	41.8	1.585	16.6386	-0.83	80.2676	4	5	5	7	3.22222	2	7.97	9.42	69.0449	6	1	6	2	17	11	4	3	-10.7219	16	7
134	13.013	2	31.2	1.496	13.9409	-2.73	52.6316	1	1	5	1	1.80556	1	12	12	75	5	1	6	1	6	11	2	3	-3.19259	16	43
135	13.013	2	35.4	1.484	16.0744	-1.3	62.8272	2	7	6	7	4.19345	3	10.5	10.5	76.1905	4	0	5	2	6	6	3	3	-3.01205	24	14
136	13.0157	2	54.2	1.54	22.8538	1.28	45.8891	1	7	7	7	2.49504	2	9.25	10.5	91.1392	4	0	5	2	15	11	4	3	-1.28571	20	25
137	13.0157	2	50	1.601	19.5069	0.26	65.3951	3	5	5	3	3.30258	2	8.5	8	96.9697	5	1	5	2	11	11	3	3	5.24096	20	26.8
138	13.0157	2	44.2	1.5655	18.035	-0.32	69.1643	3	6	6	5	2.50992	2	7.5	9.5	70.5882	7	1	#NULL!	#NULL!	#NULL!	#NULL!	#NULL!	#NULL!	-9.11979	17	65
139	13.0349	1	44.4	1.598	17.3872	-0.43	55.4273	2	5	4	5	1.75794	1	7.25	9	97.8793	8	1	6	3	11	14	3	4	5.71429	14	7.42
140	13.0431	2	76.9	1.581	30.7654	2.69	51.6129	1	6	0	6	1.6746	1	9	9	100	5	1	6	1	12	12	3	3	2	18	100
141	13.0459	2	39	1.508	17.1499	-0.74	58.6797	2	1	5	7	2.44742	2	10	11	76.1905	6	1	4	2	11	11	3	3	15.2963	19	14.79
142	13.0541	1	48.8	1.55	20.3122	0.81	60.4534	2	5	7	0	2.9623	2	3	3	100	6	1	7	2	12	12	3	3	4.9845	18	30.1
143	13.0568	2	65.1	1.4905	29.3033	2.72	51.7241	1	0	3	7	2.55754	2	4.57	7.67	81.5661	7	1	10	3	16	16	4	4	-2.22222	18	14
144	13.0568	2	37.8	1.572	15.2963	-1.78	58.9681	2	4	6	6	2.66369	2	9.5	9	86.4865	6	1	5	3	17	17	4	4	1.18563	19	34.59
145	13.0595	1	59.2	1.4805	27.0088	2.44	61.6967	2	7	6	7	2.18056	1	8	8	100	4	0	5	3	15	15	4	4	10.8529	17	20
146	13.065	2	40.2	1.56	16.5187	-1.07	69.1643	3	1	6	6	2.57044	2	9	8	94.1176	2	0	5	1	13	13	3	3	3.97561	15	26
147	13.065	1	38.9	1.49	17.5217	-0.37	72.0721	3	7	7	7	2.09821	1	7	8	53.3333	6	1	7	3	17	22	4	4	-2.8797	20	34.59
148	13.0842	2	34.6	1.483	15.7324	-1.52	47.9042	1	7	7	7	1.96429	1	11.33	10	93.75	3	0	5	1	18	18	4	4	-0.838926	20	7
149	13.0842	2	41	1.535	17.4007	-0.63	71.0059	3	3	7	7	3.85417	3	8	9	94.1176	5	1	#NULL!	#NULL!	#NULL!	#NULL!	#NULL!	#NULL!	0.195122	18	19
150	13.0869	2	36.2	1.43	17.7026	-0.49	63.6605	2	2	4	5	2.39286	2	10	9	94.7368	1	0	4	1	9	11	3	3	11.6623	22	15
151	13.0869	2	53.4	1.65	19.6143	0.28	51.9481	1	1	1	5	1.81448	1	8.75	11.5	59.2593	8	1	6	1	6	12	1	3	3.78947	12	63
152	13.1006	1	58.7	1.535	24.9127	2.01	56.7376	2	2	5	2	2.79067	2	9	10	84.2105	3	0	4	1	11	6	3	2	11.8451	15	34
153	13.1006	2	36.6	1.5495	15.244	-1.83	65.7534	3	6	7	7	2.63492	2	7.5	7	96.5517	5	1	#NULL!	#NULL!	#NULL!	#NULL!	#NULL!	#NULL!	6.7284	16	34
154	13.1088	2	40.8	1.535	17.3158	-0.68	62.5	2	1	7	7	2.40377	2	10.5	11	74.4186	6	1	3	1	15	14	3	3	-3.75135	11	33.1
155	13.1116	2	34.8	1.498	15.508	-1.67	50.1044	1	5	7	7	2.72421	2	10.67	11.5	99.2481	6	1	7	1	12	9	3	3	-4.76852	14	57
156	13.1198	1	55.6	1.522	24.0019	1.81	61.0687	2	0	3	4	1.7877	1	7.67	6	95.1684	7	1	5	3	17	13	4	3	-10.234	24	13.6
157	13.1225	1	87.7	1.66	31.8261	2.99	55.6845	2	4	5	4	2.89484	2	7.5	9	84.8485	5	1	4	1	13	11	3	3	2.02424	13	72.7
158	13.1307	2	57.9	1.5915	22.8594	1.25	54.6697	1	7	7	7	3.54563	2	8	11	94.7368	2	0	4	3	14	24	4	4	15.6448	30	15
159	13.1417	2	41.6	1.462	19.4625	0.21	50.74	1	3	7	5	2.05159	1	11	11.17	90.2256	3	0	5	2	10	11	3	3	10.1329	15	40
160	13.1444	2	33.2	1.439	16.0331	-1.37	65.9341	3	7	7	7	2.85516	2	6	6.5	96	5	1	6	3	17	17	4	4	-1.85235	14	81
161	13.1444	2	43.2	1.502	19.1489	0.09	48.7805	1	0	6	7	2.99901	2	8	11	42.1053	7	1	6	3	17	17	4	4	0.881119	17	48.62
162	13.1526	1	55.6	1.565	22.7011	1.5	65.7534	3	1	2	2	2.76389	2	4.5	6.5	54.5455	12	1	#NULL!	#NULL!	#NULL!	#NULL!	#NULL!	#NULL!	-15.18	10	-15
163	13.1581	2	60.2	1.556	24.8644	1.7	50.1044	1	2	3	0	2.89187	2	10	11.5	74.4186	7	1	7	3	16	18	3	3	-3.8239	19	72
164	13.1608	2	38.4	1.501	17.0439	-0.83	59.2593	2	7	7	7	2.53175	2	9.25	9	98.6301	3	0	4	1	12	12	3	3	1.20161	18	25.4
165	13.1608	1	42.8	1.649	15.7399	-1.47	65.2174	3	7	7	7	1.87302	1	5	6.5	95.6522	5	1	4	2	18	18	4	4	1.59236	16	29
166	13.1636	2	32.8	1.52	14.1967	-2.59	56.6038	2	7	3	7	2.25099	1	8	11	42.1053	7	1	6	2	15	11	3	3	-8.31138	14	32
167	13.1718	1	65.8	1.62	25.0724	2.02	49.896	1	7	6	7	1.84028	1	8.5	9	91.4286	3	0	5	3	20	20	4	4	0.780645	17	34
168	13.1855	2	38.4	1.65	14.1047	-2.67	56.0748	2	4	7	7	1.11806	1	9.42	8	45.933	9	1	3	1	10	5	3	2	-16.129	13	35
169	13.191	2	58.6	1.505	25.8717	1.9	56.2061	2	3	1	7	3.21131	2	7	7	92.8571	13	1	6	2	14	15	4	4	-7.14286	17	32.91
170	13.191	1	66.2	1.551	27.5191	2.44	60.7595	2	6	7	5	3.13591	2	8	8	62.5	6	1	8	1	13	13	3	3	-4.15753	18	19.09
171	13.1937	1	31	1.445	14.8466	-2.15	92.3077	5	2	7	7	3.95833	3	8.5	7.5	75	10	1	5	3	18	20	4	4	-9.65746	21	40
172	13.2101	1	35.8	1.585	14.2503	-2.67	63.6605	2	3	7	7	2.6131	2	9	9	88.8889	2	0	4	1	11	11	3	3	6.625	17	17
173	13.2129	2	47.8	1.574	19.2938	0.12	60.9137	2	2	1	0	2.38194	2	8	8	93.75	3	0	4	1	6	6	2	2	-1.86047	12	28.46
174	13.2266	2	38.2	1.524	16.4473	-1.17	51.1727	1	7	7	7	2.12302	1	8	7	100	3	0	6	3	16	11	4	3	5.50365	12	21
175	13.2266	2	41.2	1.511	18.0455	-0.39	58.3942	2	3	5	5	2.75694	2	12	9.5	93.0233	4	0	7	1	7	8	2	2	3.71429	16	55.92
176	13.2348	1	38.6	1.498	17.2014	-0.6	68.1818	3	3	7	7	3.28274	2	8.5	8.5	70.5882	8	1	7	3	16	12	4	3	5.17361	20	4.9
177	13.2402	1	66.1	1.649	24.3086	1.85	97.561	5	5	4	7	3.33532	2	6	8	85.7143	8	1	6	2	12	12	3	3	12.9776	17	19.38
178	13.2457	1	42.2	1.4325	20.5647	1.55	71.8563	3	2	7	7	2.71528	2	7.5	6	96.2963	7	1	6	3	16	15	4	4	-6.48387	13	16.1
179	13.2676	2	49.4	1.556	20.4036	0.5	66.8524	3	2	5	7	2.76587	2	5	6	90.9091	10	1	6	3	17	16	4	4	4.56395	23	24.93
180	13.2731	1	75.6	1.6115	29.1113	2.65	48.7805	1	5	3	7	1.47917	1	5	7	100	8	1	5	3	19	13	4	3	6.35211	12	-11.6
181	13.2731	1	54.2	1.601	21.1454	1.02	61.8557	2	7	7	6	4.04563	3	9	7	62.5	8	1	6	1	12	11	3	3	2.71918	13	11
182	13.2758	2	75.4	1.585	30.0132	2.55	57.6923	2	4	7	7	2.3869	2	4	2.5	92.3077	6	1	3	1	4	8	2	3	-5.87975	20	14
183	13.2786	2	36.8	1.535	15.6182	-1.66	49	1	2	7	7	2.38194	2	8.5	11	97.4359	3	0	4	1	9	11	3	3	4.62667	15	19
184	13.2841	2	45	1.475	20.6837	0.59	55.814	2	1	7	7	3.53472	2	9	7.5	96.9697	4	0	4	1	13	13	3	3	12.2977	19	12
185	13.2868	1	31.8	1.441	15.3144	-1.82	88.8889	4	2	5	3	2.34623	2	9	8	58.8235	12	1	10	2	16	16	4	4	1.73485	16	38.3
186	13.2868	2	45.4	1.536	19.243	0.08	64.69	2	1	7	0	2.08532	1	7.67	11	75.0268	5	1	7	1	11	14	3	4	2.92308	19	9.6
187	13.2868	2	57	1.551	23.6947	1.41	47.8088	1	5	4	7	2.87897	2	10	10.5	97.561	6	1	2	1	12	9	3	3	-8.51648	18	27
188	13.295	2	45.6	1.508	20.0522	0.37	45.5408	1	7	7	7	2.17163	1	11	14	96	2	0	5	1	6	14	2	4	-0.224852	19	1.6
189	13.2977	2	30.8	1.447	14.71	-2.26	59.4059	2	7	7	7	2.99504	2	11	6	94.1176	3	0	4	1	10	11	3	3	8.78161	18	15
190	13.3032	2	92.8	1.536	39.3338	3.75	33.2594	1	3	3	4	3.11806	2	10.33	10	78.4314	5	1	7	1	15	15	3	3	-0.310345	14	40.34
191	13.3032	2	42.8	1.519	18.5493	-0.2	69.9708	3	3	4	3	1.84623	1	6.5	5.5	100	6	1	7	1	14	10	3	3	9.60606	18	24
192	13.306	1	58.8	1.548	24.5378	1.88	69.7674	3	4	7	7	2.42163	2	8	10	77.7778	7	1	5	2	11	11	3	3	0.836735	16	30.48
193	13.3142	2	45.6	1.5845	18.1627	-0.36	61.5385	2	6	7	6	2.02976	1	8	8	100	3	0	9	3	17	15	4	4	-2.89172	22	23.5
194	13.3196	1	33.4	1.49	15.0444	-2.05	67.0391	3	2	7	7	3.44444	2	10	8	88.8889	8	1	4	1	9	11	3	3	5.47126	19	20
195	13.3224	1	66.6	1.643	24.6717	1.91	56.4706	2	7	7	7	2.63889	2	9.5	9.25	85.3333	9	1	4	1	18	13	4	3	-2.98319	15	74.09
196	13.3251	2	80.8	1.472	37.2903	3.47	41.958	1	4	2	0	2.41766	2	5.5	9	96.5517	4	0	5	3	12	12	3	3	7.24096	15	15
197	13.3251	1	74	1.72	25.0135	1.97	72.0721	3	6	7	7	2.09425	1	10.33	9.75	79.668	7	1	6	1	14	12	3	3	-2.30573	14	47
198	13.3333	1	61	1.555	25.2272	2.01	59.5533	2	7	7	6	3.86111	3	8.5	8	96.9697	3	0	5	1	13	13	4	4	-7.8764	16	57
199	13.3333	2	35	1.439	16.9023	-0.96	48.6815	1	2	7	7	2.3998	2	7	6	92.3077	7	1	7	1	11	11	3	3	6.16234	19	34
200	13.3415	1	43	1.652	15.7561	-1.53	91.2548	5	3	1	7	1.91766	1	10	9.5	82.0513	3	0	4	2	15	20	3	4	7.89362	25	46.9
201	13.3443	1	71.4	1.58	28.6012	2.57	50.74	1	3	3	1	2.11806	1	9	10	100	4	0	#NULL!	#NULL!	#NULL!	#NULL!	#NULL!	#NULL!	-5.11024	12	76
202	13.3498	2	38.8	1.487	17.5473	-0.65	64.8649	2	7	5	5	3.93353	3	7.5	7.75	91.7431	2	0	6	3	15	15	4	4	-2.94545	24	7.7
203	13.3634	2	44.2	1.574	17.8407	-0.52	67.9887	3	6	7	5	3.63393	2	7.5	7	96.5517	6	1	5	3	16	18	4	4	4.18692	25	4.55
204	13.3689	2	39.8	1.484	18.0724	-0.42	62.8272	2	4	1	6	2.79167	2	7	6	92.3077	6	1	10	1	21	21	3	3	-6.39394	30	29.87
205	13.3771	2	29.8	1.4505	14.1638	-2.69	67.9887	3	4	7	5	1.97917	1	6.5	8.5	100	4	0	8	2	11	15	3	3	8.84783	13	70.18
206	13.3799	2	47.2	1.5245	20.3089	0.44	61.3811	2	4	7	7	3.24901	2	7	11	88.8889	2	0	5	3	22	22	4	4	-3.45685	22	12
207	13.3908	1	40.2	1.46	18.8591	0.14	69.7674	3	7	1	1	3.16468	2	7.5	9.25	95.5224	3	0	6	1	8	11	3	3	22.3256	18	39
208	13.3936	2	63.2	1.4595	29.6694	2.48	57.6923	2	3	2	3	1.8373	1	4.5	7.5	83.3333	7	1	4	3	16	16	4	4	-0.548193	19	20
209	13.399	2	59.2	1.625	22.4189	1.07	47.8088	1	7	7	7	2.38393	2	6.2	8.33	96.2861	3	0	5	3	13	16	3	3	-1.23404	26	21.56
210	13.4155	2	48.8	1.502	21.6312	0.84	52.7473	1	1	4	5	2.80754	2	10	9	63.1579	8	1	4	1	7	8	3	3	3.74436	15	17
211	13.4182	2	40.8	1.5135	17.8113	-0.55	65.5738	3	2	7	7	2.65278	2	7.67	7	95.4589	3	0	#NULL!	#NULL!	#NULL!	#NULL!	#NULL!	#NULL!	0.661157	20	27
212	13.4182	2	41.8	1.465	19.4761	0.13	40.4762	1	4	3	3	2.22817	1	10	9.5	82.0513	5	1	8	1	5	5	1	1	-6.76923	12	-1.58
213	13.4346	1	34.2	1.424	16.8658	-0.87	64.69	2	3	1	1	2.3373	1	8.5	10	97.2973	3	0	4	1	13	12	3	3	10.9032	17	39.6
214	13.4374	1	64.8	1.628	24.4493	1.83	55.2995	2	7	7	7	2.02679	1	10	7	70.5882	6	1	5	2	16	16	3	3	-2.46479	15	22
215	13.4401	1	84.6	1.6715	30.2801	2.77	52.8634	1	7	7	0	1.97222	1	8	10	88.8889	5	1	5	3	17	17	4	4	0.689024	22	17.99
216	13.4401	1	36.4	1.519	15.7756	-1.56	67.9887	3	7	4	7	2.37599	2	8	7	66.6667	4	0	6	2	14	14	4	4	10	18	41.5
217	13.4428	1	51.6	1.581	20.6436	0.81	69.3642	3	7	3	7	3.29167	2	7	5	100	8	1	6	3	20	15	4	4	1.05376	18	11
218	13.4456	2	47.6	1.491	21.4117	0.77	57.4163	2	3	7	7	1.49702	1	9.5	9	86.4865	6	1	8	1	11	11	3	3	0.685039	16	29
219	13.4483	2	45.8	1.555	18.9411	-0.08	60.3015	2	1	6	7	2.57937	2	10	10	80	4	0	4	2	11	12	3	3	-5.69613	20	22
220	13.4511	2	50	1.506	22.0455	0.95	57.2792	2	0	7	7	3.34722	2	7	8	100	9	1	6	1	9	3	3	1	-2.3211	13	32
221	13.4648	2	45	1.5035	19.907	0.27	54.5455	1	2	7	6	1.74702	1	7.75	9.5	92.6999	3	0	5	3	15	15	4	4	-6.05202	11	21.24
222	13.4675	2	60.4	1.598	23.6528	1.36	59.5533	2	5	3	3	2.61012	2	9.5	11	78.0488	4	0	8	1	17	17	3	3	-5.46875	14	12
223	13.4675	1	55.4	1.564	22.6483	1.4	52.5164	1	1	7	7	2.40675	2	10	10.5	97.166	6	1	4	1	14	11	4	3	-8.3961	17	31.22
224	13.4757	2	71	1.535	30.1329	2.53	58.8235	2	7	3	7	2.15278	1	10.67	10.5	75.5906	4	0	3	2	6	6	2	2	-2.05882	15	27
225	13.4839	2	34.6	1.482	15.7536	-1.65	52.0607	1	7	7	7	2.37996	2	8	6.33	83.7209	6	1	5	1	11	11	3	3	-0.448485	20	22.2
226	13.4839	2	49.6	1.657	18.0649	-0.46	55.1724	2	5	7	7	2.50694	2	6.5	9.5	100	6	1	2	1	11	11	3	3	12.4713	10	18
227	13.4867	2	61.2	1.555	25.3099	1.72	47.0588	1	2	7	7	1.65377	1	7	9	75	4	0	5	3	15	15	3	3	15.2486	26	12.83
228	13.4949	2	55.4	1.566	22.5905	1.09	61.5385	2	4	5	7	2.35218	2	3	7	100	8	1	7	2	11	15	3	4	-2.77778	16	33.75
229	13.4976	2	45.4	1.586	18.0488	-0.47	63.6605	2	2	7	7	3.27381	2	7.33	10	57.6701	9	1	7	1	16	11	4	3	10.5352	14	8
230	13.5031	2	74.6	1.5085	32.783	2.86	65.5738	3	2	7	2	2.66667	2	7	7	71.4286	9	1	7	3	19	16	4	4	-1.12994	22	43.05
231	13.5058	1	28.2	1.382	14.765	-2.35	75.9494	3	7	5	7	2.27778	1	8	8	75	3	0	4	2	16	16	4	4	4.40299	14	25.89
232	13.5058	1	40.6	1.616	15.5469	-1.75	70.3812	3	3	5	5	3.48413	2	9.75	8	90.1408	7	1	5	1	12	12	3	3	6.90132	18	13
233	13.5113	1	41.3	1.511	18.0893	-0.25	53.9326	1	7	0	5	2.28274	1	5.5	11.5	23.5294	6	1	5	3	20	21	4	4	-2.70886	16	85
234	13.5168	1	58	1.616	22.2098	1.26	63.3245	2	7	7	7	3.41667	2	8	10	55.5556	4	0	6	3	14	14	3	3	-9	18	67
235	13.5195	1	56.6	1.62	21.5668	1.08	56.6038	2	7	7	1	3.08532	2	8	7.5	96.7742	4	0	5	2	17	11	4	3	-2.71579	21	34.24
236	13.5332	2	64	1.6245	24.2516	1.48	77.6699	3	7	7	7	1.9494	1	7	6	100	4	0	5	2	15	15	4	4	-2.43915	18	21.56
237	13.5414	2	46.4	1.472	21.4142	0.74	67.9887	3	7	7	4	2.85615	2	11	10	85.7143	6	1	5	3	16	12	4	3	7.57065	10	20
238	13.5496	2	86.2	1.63	32.4438	2.81	52.7473	1	7	0	7	2.17857	1	6.5	7.92	97.1098	4	0	5	2	12	11	3	3	-4.19463	19	27
239	13.5578	2	36.2	1.499	16.1104	-1.46	59.8504	2	3	5	4	1.98611	1	9.5	8	97.1429	6	1	5	1	11	9	3	3	-0.597484	18	7
240	13.577	2	36.4	1.436	17.6519	-0.67	57.0071	2	4	4	3	2.70536	2	6.5	10.5	100	7	1	7	2	12	12	3	3	-2.79878	14	42
241	13.5825	2	69.8	1.531	29.7787	2.46	54.4218	1	1	5	3	2.09226	1	5.75	5.25	90.9091	7	1	5	3	18	12	4	3	-2.67974	17	25
242	13.5852	2	53	1.622	20.1453	0.32	62.8272	2	2	3	7	2.18254	1	7	7.5	96.5517	5	1	6	2	15	15	4	4	3.32323	13	6.47
243	13.5934	1	35.4	1.556	14.6212	-2.51	60.4534	2	5	7	7	3.73512	3	9	9	100	6	1	7	1	12	12	3	3	4.31293	20	11
244	13.5934	2	35.8	1.4985	15.943	-1.57	69.1643	3	5	6	7	2.37996	2	7.25	7.5	81.3008	8	1	6	3	16	16	4	4	4.60606	17	16.11
245	13.6016	1	56.8	1.648	20.9138	0.85	55.814	2	2	2	2	3.17262	2	10	10	80	4	0	9	1	6	12	2	3	-1.99405	18	14
246	13.6153	1	71.8	1.652	26.309	2.17	51.1727	1	2	7	4	1.20238	1	10	11	57.1429	9	1	3	1	6	8	2	3	0.95302	14	45
247	13.6153	1	33.6	1.436	16.2941	-1.28	64	2	6	6	7	2.09623	1	8	8	87.5	6	1	4	1	11	11	3	3	3.68362	18	8
248	13.6263	2	46	1.618	17.5712	-0.73	56.338	2	7	7	7	3.3631	2	9.5	10	82.0513	3	0	#NULL!	#NULL!	#NULL!	#NULL!	#NULL!	#NULL!	1.27737	22	34
249	13.6263	2	41.4	1.515	18.0374	-0.51	61.6967	2	7	3	6	2.21528	1	8.5	10	54.0541	8	1	7	1	13	13	3	3	-4.59459	22	18.73
250	13.6318	1	32.4	1.372	17.2122	-0.74	60	2	3	3	4	2.60417	2	8	8	100	5	1	4	1	10	12	3	3	-3.39535	15	19.4
251	13.64	1	37.4	1.464	17.4498	-0.62	93.3852	5	0	7	0	2.69643	2	7.5	7	96.5517	3	0	6	1	13	11	3	3	3.53922	16	34.26
252	13.64	2	55.8	1.542	23.4674	1.27	58.6797	2	0	2	7	2.65278	2	7	7.5	96.5517	11	1	6	2	6	9	2	3	-6.06494	13	37
253	13.64	1	50.6	1.51	22.192	1.23	56.2061	2	3	2	4	2.15972	1	6	10	75	5	1	#NULL!	#NULL!	#NULL!	#NULL!	#NULL!	#NULL!	-17.9655	13	9.4
254	13.6427	2	52.2	1.635	19.527	0.11	48.9796	1	5	5	7	2.26984	1	8.5	9.5	22.2222	5	1	5	3	16	15	4	4	8	21	15
255	13.6454	2	42.7	1.5105	18.7149	-0.23	65.3951	3	4	6	5	3.48214	2	5.5	6	94.7826	6	1	4	1	16	16	4	4	-2.35714	18	1.1
256	13.6537	1	75.2	1.686	26.4547	2.17	78.1759	3	7	4	7	3.38889	2	6.5	8.5	97.3333	4	0	5	3	12	22	3	4	-0.181818	18	42
257	13.6564	2	46.6	1.563	19.0751	-0.09	61.5385	2	7	3	1	2.71825	2	8	6	57.1429	14	1	5	1	12	11	3	3	5.89143	17	21
258	13.6728	2	56.4	1.518	24.4757	1.5	50.6329	1	0	7	0	2.97321	2	9	8.5	97.1429	4	0	7	2	15	15	4	4	0.6	11	85.47
259	13.6728	2	59.8	1.49	26.9357	1.99	56.6038	2	0	5	2	2.00595	1	7	10	94.1176	5	1	7	1	11	11	3	3	-5.93571	20	22.89
260	13.6783	2	63.8	1.604	24.7977	1.57	59.2593	2	7	7	0	2.71032	2	8.5	6.5	93.3333	7	1	6	2	11	11	3	3	1.90977	18	75
261	13.6783	2	43.6	1.544	18.2891	-0.42	51.9481	1	7	7	7	4.16865	3	9	10	83.9895	3	0	6	2	14	18	3	4	-2.70312	14	32
262	13.6783	1	48.4	1.659	17.5854	-0.56	88.2353	4	3	5	7	2.8125	2	6	12	88.8889	4	0	5	3	15	15	4	4	8.05882	16	21.22
263	13.681	1	84.2	1.651	30.89	2.81	64.5161	2	7	7	7	2.23909	1	7	10	94.1176	5	1	4	2	16	15	4	4	-3.62805	17	25
264	13.6947	2	49.4	1.62	18.8234	-0.2	50.5263	1	6	5	3	3.06647	2	6.5	6	96	8	1	6	3	3	5	4	4	10	28	13
265	13.6975	1	44.2	1.648	16.2745	-1.33	62.0155	2	7	7	7	2.77778	2	7	8.5	94.1935	1	0	3	3	17	13	4	3	0.240964	14	46.46
266	13.7166	2	52.8	1.541	22.2346	0.93	57.1429	2	5	4	4	2.64782	2	9	14	69.5652	9	1	9	1	9	11	3	3	-5.02439	16	3.85
267	13.7221	2	39	1.515	16.9918	-1.04	55.814	2	2	5	7	1.11111	1	6	5	100	9	1	5	1	11	11	3	3	-2.39394	15	11.28
268	13.7276	1	48.8	1.716	16.5724	-1.15	55.6845	2	4	4	4	2.57044	2	9.5	10	71.7949	7	1	5	3	11	18	3	4	-2.31034	13	12.68
269	13.7331	1	67.4	1.599	26.3611	2.14	71.2166	3	7	7	7	2.1875	1	5	12	47.0588	7	1	5	2	12	12	3	3	-12.6757	14	5.2
270	13.7413	1	52.6	1.561	21.5864	1.02	56.338	2	7	7	7	3.14286	2	10	10	40	8	1	6	2	15	15	3	3	-0.59204	22	15
271	13.7495	2	44.6	1.547	18.6361	-0.29	59.5533	2	3	7	5	2.70139	2	12.5	12	65.3061	7	1	6	1	6	12	2	3	3.76259	15	38.06
272	13.7522	1	45.2	1.5295	19.3214	0.22	51.0638	1	0	7	7	3.18353	2	6.5	5.5	100	3	0	#NULL!	#NULL!	#NULL!	#NULL!	#NULL!	#NULL!	3.76259	22	31.59
273	13.7522	2	42.8	1.528	18.3315	-0.42	54.4218	1	7	4	7	2.85119	2	10.5	11.5	100	5	1	6	2	14	9	3	3	11.948	21	6
274	13.755	2	44.2	1.5125	19.3211	-0.02	55.9441	2	3	0	7	2.04167	1	5.5	6.67	98.6842	5	1	5	1	15	11	4	3	0.163934	15	6
275	13.7632	1	38	1.558	15.6548	-1.77	77.4194	3	7	7	7	2.71925	2	8.5	9	91.4286	6	1	6	3	18	18	4	4	12.6	16	21
276	13.7687	2	79.4	1.582	31.7254	2.69	50.6329	1	0	7	5	2.01687	1	7	6	61.5385	10	1	4	3	18	22	4	4	2.5625	14	10.43
277	13.7687	1	53.6	1.645	19.8077	0.4	41.8118	1	0	7	7	3.04861	2	4.92	10	80	10	1	7	3	15	18	4	4	8.14189	18	9.41
278	13.7741	1	74.4	1.658	27.0647	2.25	65.7534	3	1	3	2	2.34921	2	7.5	10.5	77.7778	3	0	6	1	9	10	3	3	-20.7929	15	50.38
279	13.7823	1	32.6	1.431	15.9198	-1.6	83.045	4	6	4	7	3.37302	2	7	5	100	8	1	6	1	13	13	3	3	-2.85714	10	30.15
280	13.7906	2	33.2	1.487	15.0147	-2.22	90.2256	5	7	7	7	4	3	8	12	70	4	0	5	3	18	18	3	3	6.67123	29	14
281	13.7906	2	42.6	1.529	18.2219	-0.48	58.5366	2	1	7	7	3.08532	2	8	6	100	4	0	7	1	12	18	3	4	8.7284	20	9
282	13.8042	2	38	1.5135	16.5889	-1.28	52.1739	1	5	7	7	2.18452	1	7	9.5	84.8485	5	1	4	1	17	16	4	4	-2.36364	22	14.29
283	13.8344	2	69.8	1.4945	31.251	2.62	54.9199	1	2	7	3	3.29861	2	6.97	8.75	89.0585	5	1	7	3	18	18	4	4	7.9854	18	25
284	13.8371	2	40	1.601	15.6055	-1.85	52.5164	1	7	7	7	2.05754	1	7.67	11	75.0268	5	1	4	2	12	12	3	3	6.84298	20	10
285	13.8371	2	42.2	1.487	19.0849	-0.14	94.4882	5	2	7	7	2.26389	1	6.5	8.5	53.3333	6	1	6	3	18	18	4	4	-2.0473	16	16.5
286	13.8398	2	37.2	1.479	17.0062	-1.07	61.5385	2	3	7	7	2.78571	2	10	9	100	5	1	5	2	11	9	3	3	20.0323	16	29
287	13.8426	1	49.6	1.564	20.2772	0.55	88.2353	4	7	7	7	3.61409	2	10	11	85.7143	4	0	7	1	12	13	3	3	0.92029	13	11.4
288	13.8453	2	47.9	1.464	22.3488	0.93	58.8235	2	2	3	5	2.40774	2	6	8	100	4	0	7	3	17	17	4	4	-0.432836	17	4.5
289	13.8754	2	59	1.557	24.3374	1.42	57.8313	2	3	4	0	3.19345	2	10	10	80	5	1	5	1	11	12	3	4	-3.83333	15	46
290	13.8754	1	45	1.642	16.6904	-1.14	77.6699	3	7	7	7	2.64583	2	7	9	100	2	0	7	3	21	18	4	4	8.8284	18	36.25
291	13.8782	1	55.6	1.652	20.373	0.58	71.0059	3	2	7	7	3.13591	2	5	7	100	8	1	6	3	11	15	3	4	-0.18617	18	12
292	13.8891	1	96.4	1.554	39.9186	3.97	55.0459	2	2	6	4	2.30456	1	6	5	100	6	1	#NULL!	#NULL!	#NULL!	#NULL!	#NULL!	#NULL!	5.04255	17	26.25
293	13.8891	1	84.2	1.6345	31.5168	2.85	66.1157	3	3	7	7	2.68651	2	8	7	93.3333	6	1	5	3	15	15	4	4	-3.43885	16	0.52
294	13.8919	1	61	1.69	21.3578	0.9	62.8272	2	7	7	3	3.23016	2	9	6	93.3333	4	0	3	2	16	9	4	3	4.88435	17	26
295	13.8946	2	46.8	1.602	18.2356	-0.51	48.7805	1	7	7	7	2.15575	1	11.5	12	68.0851	5	1	4	2	9	9	3	3	-7.61058	18	17
296	13.9001	1	48.8	1.594	19.2063	0.12	83.3333	4	6	0	7	3.43452	2	9	9	100	4	0	6	3	16	15	4	4	8.19876	17	20
297	13.9028	2	34.4	1.4405	16.578	-1.31	71.8563	3	7	7	6	2.46131	2	6.33	5	70.5467	8	1	5	3	11	15	3	4	-4.17647	17	21.45
298	13.9192	2	44.8	1.559	18.4326	-0.43	42.8571	1	7	7	7	2.3879	2	6.5	8	96.5517	3	0	5	3	11	11	3	3	4.02778	27	22.27
299	13.9192	2	36.8	1.484	16.7101	-1.25	57.554	2	4	4	6	2.67163	2	7	6	96.9231	6	1	5	2	12	12	3	3	-2.8	19	28
300	13.9274	1	69.3	1.515	30.1931	2.68	53.3333	1	7	7	4	2.1746	1	7	8	106.667	5	1	#NULL!	#NULL!	#NULL!	#NULL!	#NULL!	#NULL!	7.96703	18	18
301	13.9329	1	36.6	1.48	16.7093	-1.15	97.166	5	4	7	7	2.90377	2	13	6	84.2105	10	1	6	1	12	12	3	3	-6.56081	13	50.6
302	13.9329	2	47.6	1.5475	19.8768	0.13	56.338	2	2	7	7	2.60913	2	7.25	8.5	88.8325	4	0	4	3	17	15	4	4	-0.619048	17	25.72
303	13.9493	2	46.2	1.715	15.7077	-1.82	47.4308	1	7	0	7	2.74504	2	10	9	94.7368	8	1	7	3	17	9	4	3	0.2	20	31
304	13.9548	1	29.2	1.424	14.4	-2.85	89.8876	4	7	2	7	1.87897	1	8	10	88.8889	2	0	4	1	12	12	3	3	-0.775	17	45
305	13.9658	2	82.2	1.645	30.3767	2.49	44.2804	1	4	3	6	2.54167	2	5.92	10	94.2211	5	1	6	3	13	11	3	3	7.59877	17	10.39
306	13.9713	1	36.8	1.5905	14.5472	-1.65	88.2353	4	3	4	7	1.68849	1	7.5	10	97.1429	2	0	7	3	15	15	4	4	0.131579	16	32.49
307	13.9849	2	46.2	1.55	19.23	-0.12	59.7015	2	3	5	4	2.25794	1	8.5	8	96.9697	6	1	5	2	13	13	3	3	8.20571	19	4
308	13.9877	1	88.2	1.563	36.1036	3.42	47.1513	1	5	7	7	2.25	1	8	6	85.7143	6	1	#NULL!	#NULL!	#NULL!	#NULL!	#NULL!	#NULL!	2.9382	19	13
309	14.0041	2	57.4	1.624	21.7641	0.73	61.8557	2	2	5	7	2.78373	2	10.5	8	86.4865	7	1	7	3	15	13	4	3	3.76647	20	18
310	14.0068	1	56.6	1.52	24.4979	1.71	69.3642	3	7	7	7	2.85516	2	8.5	10.5	100	4	0	4	1	15	16	3	3	4.92593	12	33
311	14.0233	2	51.2	1.4995	22.7707	1.01	52.9801	1	5	7	7	1.99901	1	7	6.5	96.2963	4	0	7	1	12	12	3	3	1.02516	14	90.2
312	14.0287	1	42.4	1.49	19.0982	0.03	60.7595	2	3	7	6	3.53571	2	7	10	100	2	0	4	1	6	11	2	3	2.52083	21	22
313	14.0287	2	47.6	1.595	18.7105	-0.34	49.6894	1	0	2	5	1.33333	1	7.42	9	97.4421	5	1	5	3	17	21	4	4	-6.76163	18	25
314	14.0452	2	75.8	1.544	31.7962	2.66	42.4431	1	3	7	7	1.80159	1	8.5	7	96.7742	7	1	3	1	9	11	3	3	-12.453	15	35.56
315	14.0452	2	35.6	1.515	15.5105	-1.97	66.2983	3	3	5	6	3.00893	2	12	11	43.4783	8	1	5	2	11	11	3	3	-6.60377	16	27
316	14.0507	2	33	1.445	15.8044	-1.79	61.6967	2	0	7	0	2.52778	2	7	6	76.9231	8	1	5	2	11	13	3	3	3.59559	16	16
317	14.0671	1	43.5	1.6985	15.0785	-2.33	78.4314	3	7	7	7	2.80952	2	6	9.33	97.7836	3	0	4	3	16	16	4	4	-4.71981	23	24
318	14.0671	1	42.6	1.552	17.6859	-0.65	90.9091	5	3	7	7	2.00099	1	13	12	72	6	1	7	3	15	12	3	3	-0.271605	23	32.83
319	14.0808	2	52.6	1.568	21.3941	0.6	57.6923	2	7	7	7	2.17063	1	5.5	12	91.4286	3	0	5	3	20	21	4	4	0.714286	22	15.04
320	14.0808	2	45.6	1.491	20.5121	0.31	56.872	2	4	7	7	1.8631	1	12	9	76.1905	6	1	5	1	12	12	3	3	3.60645	20	16
321	14.0835	2	63	1.704	21.6971	0.61	54.7945	1	3	3	7	2.43056	2	10	11.5	83.7209	5	1	3	2	12	13	3	3	10.2742	17	35
322	14.089	2	58.8	1.629	22.1582	0.82	70.5882	3	3	3	5	3.7004	3	7.5	6.5	71.4286	9	1	7	3	16	23	4	4	27.4713	17	46.64
323	14.0972	2	41.6	1.595	16.352	-1.49	66.2983	3	5	7	7	3.72222	3	9	10	84.2105	5	1	8	1	13	13	3	3	-6.5137	18	17
324	14.1027	2	43.2	1.525	18.5757	-0.42	56.2061	2	7	7	7	2.08333	1	6	10	100	2	0	4	2	16	16	4	4	8.12025	21	21
325	14.1027	1	47	1.513	20.5315	0.57	66.6667	3	7	7	7	2.6875	2	7	10.5	80	4	0	5	1	11	11	3	3	8.08284	19	32
326	14.1164	2	40.8	1.507	17.9653	-0.69	59.1133	2	5	7	7	2.49603	2	5.75	9.5	78.637	5	1	6	3	12	11	3	3	-3.27027	19	24.05
327	15.1211	2	54.4	1.554	22.5267	0.71	55.4273	2	5	7	7	1.63988	1	6.92	9	75.3927	2	0	6	3	14	14	3	3	-5.42143	16	34.25
328	15.1294	1	49.4	1.676	17.5865	-1.08	91.6031	5	4	7	7	1.76091	1	5.42	8	74.5156	10	1	6	2	12	18	3	4	1.74436	12	19.66
329	15.1321	2	95.8	1.5005	42.5494	3.95	59.8504	2	7	6	7	2.37401	2	6.25	10	24.6002	10	1	4	1	15	20	3	4	-1.75862	14	12
330	15.1321	2	39.2	1.529	16.7676	-1.52	56.872	2	7	7	2	2.29365	1	7	9.5	84.8485	5	1	2	1	11	11	3	3	2.71223	16	0.55
331	15.1485	2	74.6	1.52	32.2888	2.6	50.74	1	7	6	7	1.8373	1	6.5	8.5	53.3333	9	1	5	1	11	11	3	3	2.33333	16	34
332	15.1485	1	48	1.68	17.0068	-1.41	81.6327	4	7	6	5	3.87996	3	7	9	87.5	6	1	4	2	22	20	4	4	-6.18333	23	17
333	15.154	2	57	1.5675	23.1985	0.89	60.3015	2	2	2	2	3.28671	2	7	7	85.7143	8	1	2	2	11	11	3	3	-7.46012	12	55.09
334	15.1567	2	38.4	1.591	15.1702	-2.47	60.4534	2	3	7	7	1.82837	1	7.25	11	76.7123	6	1	3	2	19	18	4	4	-2.65574	19	19
335	15.165	1	53.2	1.686	18.7153	-0.52	75.9494	3	7	6	7	2.61508	2	6	9.5	96.7742	4	0	3	1	12	12	3	3	-1.68421	19	27.1
336	15.1677	1	60.4	1.719	20.4402	0.21	71.6418	3	4	5	3	2.38889	2	1	7	100	9	1	5	1	11	11	3	3	0.89172	17	28
337	15.1786	2	49.8	1.61	19.2122	-0.41	68.5714	3	6	6	6	3.0754	2	7	7	71.4286	13	1	7	2	11	9	3	3	-0.393939	19	29
338	15.1814	2	53.6	1.614	20.5758	0.09	67.0391	3	2	7	7	2.04663	1	7	10.5	94.1176	6	1	6	2	13	13	4	4	5.57463	15	40.68
339	15.1869	1	42.4	1.625	16.0568	-2.03	60.9137	2	7	7	7	1.83929	1	6.17	9.5	76.6284	6	1	4	3	18	12	4	3	11.622	29	15
340	15.1896	1	51.4	1.643	19.0409	-0.37	78.6885	3	3	5	5	3.28869	2	7	11	100	10	1	6	1	13	13	3	3	-1.20115	15	7.6
341	15.1951	2	50.4	1.648	18.5574	-0.69	58.2524	2	3	7	7	1.90079	1	9	12	95.2381	4	0	6	2	14	14	3	3	0.0588235	14	15.2
342	15.2088	1	58.2	1.555	24.0692	1.32	72.2892	3	5	7	7	2.44246	2	7.5	7.5	93.3333	5	1	#NULL!	#NULL!	#NULL!	#NULL!	#NULL!	#NULL!	-5.14706	23	32
343	15.2142	1	44.4	1.682	15.6939	-2.3	53.5714	1	5	6	7	2.55853	2	6.25	10.5	59.7015	10	1	2	3	18	18	4	4	6.33333	25	41.09
344	15.2142	2	44	1.525	18.9196	-0.54	63.8298	2	2	7	7	1.88492	1	5	10	93.3333	8	1	5	1	11	9	3	3	-9.99405	22	10.39
345	15.2225	2	95.8	1.656	34.9337	2.92	19.544	1	7	7	6	3.25496	2	6	7.5	96.2963	9	1	7	1	15	16	3	3	-1.62805	17	12.61
346	15.2279	2	82.6	1.5815	33.0249	2.69	56.6038	2	7	7	7	3.02282	2	5.5	7	96	5	1	6	3	15	15	4	4	5.85496	12	23
347	15.2361	2	42.8	1.474	19.6992	-0.23	55.814	2	7	7	2	1.94841	1	8.5	11	82.0513	4	0	9	1	11	11	3	3	7.992	16	5.57
348	15.2608	1	47.4	1.59	18.7493	-0.53	67.0391	3	0	4	4	1.96429	1	4.75	7	68.0272	14	1	6	3	15	14	4	4	8.70323	23	34.19
349	15.2663	2	47.2	1.589	18.6937	-0.64	66.482	3	7	2	7	2.84722	2	9.5	8.5	100	3	0	4	1	11	9	3	3	13.8345	17	11.3
350	15.269	2	49.2	1.55	20.4787	0.04	55.9441	2	0	3	1	3.44246	2	7	9	87.5	6	1	6	2	16	12	4	3	-4.27027	17	29.8
351	15.269	1	65.6	1.7	22.699	0.94	87.5912	4	4	4	3	2.74008	2	8.09	6.5	96	4	0	7	3	15	13	4	3	-5.3961	15	10.8
352	15.2717	1	80.6	1.735	26.7754	1.91	54.6697	1	0	7	4	1.76389	1	6.67	8	95.498	3	0	2	2	22	22	4	4	1.25	28	18.3
353	15.2772	1	38	1.674	13.5604	-3.95	53.6913	1	7	7	7	2.62202	2	7.83	10	70.6542	6	1	4	1	11	11	3	3	7.17978	21	18
354	15.2827	2	35.2	1.516	15.316	-2.4	60.9137	2	7	7	1	3.3006	2	6.92	9.5	97.4619	10	1	4	2	14	11	4	3	-2.4	23	19
355	15.2882	2	50.7	1.619	19.3426	-0.38	66.6667	3	1	3	7	2.45238	2	6.5	9.5	62.5	12	1	4	3	14	15	4	4	-0.160584	17	24
356	15.2909	2	37.6	1.519	16.2957	-1.81	55.5556	2	7	7	7	1.73512	1	7	9	87.5	2	0	4	2	13	11	3	3	13.961	27	3.78
357	15.2936	2	65.8	1.615	25.2279	1.36	70.5882	3	3	4	7	1.60317	1	6.5	9	96.7742	7	1	6	1	13	13	3	3	8.64205	17	3.81
358	15.2964	2	46.8	1.508	20.5799	0.07	71.0059	3	7	7	5	3.01984	2	8	10.5	86.4865	4	0	6	1	9	11	3	3	-5.23656	17	6
359	15.3018	2	43.4	1.601	16.932	-1.47	65.9341	3	7	7	7	1.81548	1	7	11	88.8889	2	0	7	1	6	9	2	3	-4.30986	11	12
360	15.3046	2	42	1.56	17.2584	-1.31	78.1759	3	5	2	1	1.51984	1	7	11	55.5556	8	1	5	2	9	11	3	3	1.875	15	34.28
361	15.3128	2	54.4	1.488	24.5693	1.21	53.9326	1	3	3	0	1.84425	1	4	8	100	8	1	5	1	6	8	2	3	-3.35897	17	29.21
362	15.3128	1	49	1.642	18.174	-0.83	59.4059	2	0	2	3	1.6756	1	5.5	12	57.1429	8	1	6	2	11	11	3	3	7.81818	14	34.8
363	15.321	2	44	1.6	17.1875	-1.35	76.6773	3	0	7	1	2.75893	2	6.25	6.5	98.8235	6	1	4	1	9	11	3	3	7.28477	25	40.39
364	15.321	1	44.2	1.626	16.7179	-1.65	90.9091	5	4	4	4	3.58333	2	7	12	63.1579	10	1	8	1	11	11	3	3	-5.31034	19	53.6
365	15.3292	1	58.6	1.674	20.9116	0.34	72.5076	3	3	2	3	2.36806	2	7	6	76.9231	9	1	7	2	11	14	3	4	10.1103	14	22.99
366	15.3347	2	55.4	1.558	22.8231	0.76	56.2061	2	6	7	7	2.57639	2	8.5	11.25	80.9717	3	0	3	1	9	6	3	2	1.66207	18	53.02
367	15.3429	2	63.6	1.622	24.1744	1.11	51.2821	1	6	7	7	1.24306	1	6.75	10.5	61.5006	9	1	7	2	11	11	3	3	-3.07971	22	54
368	15.3457	2	50.6	1.631	19.0214	-0.52	72.7273	3	6	6	2	2.63294	2	5.5	5	95.2381	7	1	4	1	7	10	3	3	2.75691	13	20.86
369	15.3484	2	57.5	1.591	22.7158	0.73	71.2166	3	4	7	4	2.62302	2	5.5	9.25	67.7507	8	1	6	1	15	6	4	2	-6.2716	14	25.05
370	15.3621	2	45.8	1.55	19.0635	-0.51	61.5385	2	7	7	7	3.95139	3	6.5	8	82.7586	6	1	#NULL!	#NULL!	#NULL!	#NULL!	#NULL!	#NULL!	12.4841	22	46
371	15.3758	2	73.2	1.692	25.5688	1.43	55.2995	2	2	5	2	2.84921	2	7.5	12	61.5385	9	1	4	2	10	11	3	3	5.62667	22	14
372	15.3785	1	74.4	1.715	25.2956	1.58	75.2351	3	3	2	2	2.13988	1	5.5	7.5	50.7692	13	1	5	2	11	9	3	3	8.78261	12	34
373	15.3785	2	56.4	1.532	24.0304	1.07	58.8235	2	4	3	7	2.14583	1	7.5	9	84.8485	3	0	6	2	13	13	3	3	-0.307087	23	12.9
374	15.3785	2	52.6	1.622	19.9933	-0.15	51.6129	1	5	7	7	2.12698	1	5.75	7	98.8235	6	1	6	2	12	12	3	3	4.47059	18	15.95
375	15.384	1	54.7	1.6755	19.4849	-0.24	80.5369	4	0	7	7	1.78671	1	7.17	9	86.6337	7	1	4	2	11	11	3	3	-1.15753	12	53
376	15.384	2	49.8	1.571	20.1779	-0.09	55.0459	2	3	6	7	1.39286	1	7	8	93.3333	6	1	4	1	6.5	6	3	2	-5.72263	18	39.58
377	15.384	1	59.8	1.811	18.2333	-0.82	64.69	2	4	5	6	2.2619	1	9	9	100	7	1	5	2	10	13	3	3	1.23077	17	77
378	15.3895	2	61	1.592	24.0682	1.08	61.2245	2	0	7	0	2.63988	2	6	6	83.3333	7	1	7	1	15	11	4	3	1.88976	11	40
379	15.4031	1	58.4	1.6495	21.4639	0.51	65.0407	3	3	7	4	2.5	2	5	8	61.5385	9	1	#NULL!	#NULL!	#NULL!	#NULL!	#NULL!	#NULL!	1.23529	13	26.31
380	15.4059	2	64.2	1.5705	26.0291	1.52	66.8524	3	0	5	7	3.30556	2	6.5	11.5	66.6667	6	1	6	1	11	9	3	2	-1.55914	18	49.9
381	15.4141	2	93.2	1.68	33.0215	2.67	29.3399	1	5	4	7	2.65079	2	4.92	9	86.2275	5	1	7	2	18	13	4	3	-1.43902	17	43.28
382	15.4333	1	73.6	1.6505	27.0176	1.93	67.9887	3	2	7	7	2.39683	2	7	11	88.8889	4	0	5	3	13	21	3	4	9.60563	21	11.35
383	15.4387	1	69.4	1.715	23.5956	1.15	70.3812	3	3	3	5	2.98115	2	6	6	100	9	1	5	3	22	14	4	4	14.98	16	13.25
384	15.4552	1	52.4	1.681	18.5437	-0.69	77.4194	3	2	4	4	2.71131	2	4	6	100	10	1	#NULL!	#NULL!	#NULL!	#NULL!	#NULL!	#NULL!	19.8182	10	43.05
385	15.4579	2	46.8	1.574	18.8902	-0.59	82.1918	4	1	7	6	2.5506	2	5.83	5.75	86.3309	12	1	5	2	11	13	3	3	13.2345	20	27.04
386	15.4908	1	69.8	1.74	23.0546	0.98	99.1736	5	7	7	7	2.56151	2	7	7.5	96.5517	5	1	6	2	11	11	3	3	-11.3456	13	25
387	15.4962	2	85.2	1.5	37.8667	3.28	58.2524	2	3	7	4	1.94841	1	7.83	10	67.2646	5	1	5	2	13	10	3	3	10.2323	23	15.05
388	15.5072	2	59.4	1.566	24.2216	1.1	51.1727	1	1	3	1	1.86111	1	7	10	82.3529	5	1	6	1	11	11	3	3	-0.901163	18	22.38
389	15.5181	2	38.4	1.511	16.8191	-1.57	64.1711	2	5	6	6	2.52183	2	9	10	94.7368	2	0	6	1	9	12	3	4	6.21429	14	7.92
390	15.5264	1	52.8	1.614	20.2687	0.04	59.2593	2	7	2	0	1.58829	1	4	4	75	12	1	11	3	15	15	4	4	5.66327	15	54.65
391	15.5291	2	39.8	1.505	17.5715	-1.19	49.7925	1	1	3	7	2.37996	2	8	8	100	6	1	6	1	12	12	3	3	3.80347	16	28
392	15.5346	1	46.6	1.58	18.6669	-0.65	80.8081	4	2	4	4	3.39683	2	7	6	76.9231	8	1	7	1	11	11	3	3	12.0303	13	15.78
393	15.54	2	55.6	1.528	23.8138	0.99	47.9042	1	7	7	6	2.15179	1	6	8.5	96.5517	4	0	5	2	12	12	3	3	8.78788	13	7
394	15.5428	2	82.8	1.711	28.2833	1.94	57.971	2	3	6	5	1.3631	1	6	6	100	8	1	4	1	20	20	4	4	5.2439	18	23.9
395	15.5483	2	39.6	1.534	16.8285	-1.57	81.0811	4	7	7	3	2.02679	1	5.5	9.5	93.3333	5	1	4	1	15	15	3	3	-0.577143	20	20.89
396	15.5592	1	53	1.646	19.5621	-0.26	83.3333	4	4	7	4	3.26389	2	6.33	6.33	94.7368	6	1	#NULL!	#NULL!	#NULL!	#NULL!	#NULL!	#NULL!	10.2353	18	35
397	15.5702	1	54.2	1.61	20.9097	0.27	71.4286	3	7	7	7	3.25893	2	6.5	6	96	8	1	4	3	15	19	3	4	1.84211	21	31
398	15.5729	1	85.6	1.6775	30.4193	2.48	60.1504	2	5	3	3	3.06052	2	6	6	100	7	1	8	3	15	15	4	4	3.03356	15	11.74
399	15.5811	2	42.2	1.574	17.0335	-1.47	67.0391	3	7	7	7	2.03075	1	3	7	80	11	1	5	2	12	12	3	3	-3.81507	14	43.3
400	15.6003	1	45.8	1.653	16.7618	-1.71	70.7965	3	7	7	7	1.87103	1	7	6	100	4	0	4	3	16	16	4	4	7.17225	25	29.8
401	15.6003	1	55.4	1.7	19.1696	-0.44	59.5533	2	6	5	7	1.59226	1	5.75	9.75	19.3175	7	1	4	3	18	18	4	4	8.80153	19	36.02
402	15.603	2	45.8	1.555	18.9411	-0.6	55.4273	2	3	7	7	1.83532	1	6.92	6	92.9032	5	1	8	2	13	13	3	3	-3.53077	19	25.54
403	15.6194	1	86.4	1.642	32.0455	2.7	50.5263	1	0	3	3	1.86706	1	7.5	8	77.4194	8	1	3	3	15	21	4	4	-3.775	13	54.06
404	15.6194	1	75	1.81	22.8931	0.91	82.7586	4	5	5	7	2.79861	2	7.5	8.5	25	8	1	6	1	11	11	3	3	2.77124	17	50
405	15.6194	1	55.4	1.617	21.188	0.36	69.1643	3	7	7	7	2.51984	2	7.5	6	81.4815	7	1	3	2	10	12	3	3	-7.23567	15	19
406	15.6194	2	51	1.543	21.4209	0.3	52.7473	1	3	7	7	1.87996	1	6	8.5	68.9655	7	1	3	2	12	9	3	3	7.44444	20	23
407	15.6277	2	65.6	1.579	26.3111	1.56	54.7945	1	5	7	4	2.15179	1	7.5	11	64.8649	9	1	4	1	15	13	3	3	-3.75	14	10
408	15.6331	2	41.8	1.471	19.3175	-0.45	54.4218	1	4	1	2	2.3006	1	5.5	6	92.3077	11	1	6	2	11	11	3	3	4.94505	17	11.92
409	15.6468	2	37.2	1.512	16.2719	-1.89	59.5533	2	5	7	7	1.59524	1	6	10	100	4	0	7	2	11	11	3	3	7.41026	18	26
410	15.6523	2	60	1.607	23.2338	0.82	57.0071	2	2	4	1	2.37401	2	6.25	8.5	67.7966	6	1	5	1	11	8	3	3	4.26816	19	27
411	15.6578	2	48.4	1.515	21.0873	0.18	65.9341	3	3	4	7	2.12599	1	6.67	11	90.566	4	0	6	1	12	12	3	3	-8.69718	18	32.69
412	15.6797	2	78.4	1.585	31.2074	2.4	50.5263	1	0	1	3	2.59226	2	10	6	100	6	1	8	1	13	13	3	3	0.893082	15	28.53
413	15.6797	2	44.6	1.549	18.588	-0.76	76.4331	3	6	6	4	2.7252	2	6.83	5	84.507	9	1	8	2	11	11	3	3	2.36747	15	17
414	15.6879	2	43.6	1.6	17.0312	-1.49	60.9137	2	2	7	7	3.34226	2	6.66	10	84	10	1	4	2	17	12	3	2	2.66667	20	12.9
415	15.6988	1	80	1.709	27.3909	1.96	67.2269	3	1	1	1	2.7619	2	4.5	4	94.1176	7	1	7	3	15	15	4	4	-1.89116	17	22.45
416	15.7016	2	66.6	1.551	27.6854	1.82	54.9199	1	5	7	7	2.33829	1	5	8	92.3077	6	1	6	2	11	13	3	3	7.1716	18	23
417	15.7016	2	48.8	1.508	21.4594	0.29	126.316	5	0	5	5	2.70337	2	6	9	97.3333	6	1	5	1	12	11	3	3	0.264706	16	43.02
418	15.7043	2	42.2	1.533	17.9568	-1.04	54.6697	1	7	4	4	2.23016	1	7.33	10	98.0769	8	1	6	2	19	13	4	4	4.60556	17	29
419	15.707	2	43	1.54	18.1312	-0.96	57.8313	2	5	7	0	1.8125	1	5.83	11	95.0119	6	1	4	1	11	15	3	4	8	16	12.07
420	15.707	1	80.6	1.875	22.9262	0.9	95.2381	5	7	7	7	3.00595	2	7	10.5	34.2857	9	1	5	2	9	9	3	3	0.410256	19	57
421	15.707	2	43.6	1.548	18.1947	-0.94	57.1429	2	5	7	7	2.02579	1	5.57	8	86.7052	8	1	4	1	11	15	3	4	-0.49635	17	23
422	15.7207	2	49	1.571	19.8538	-0.26	56.6038	2	2	3	5	1.8869	1	6	10	75	6	1	4	2	12	13	3	3	13.0331	13	27.4
423	15.7344	1	46	1.7145	15.6489	-2.51	64.1711	2	2	7	7	1.3631	1	6	7	100	4	0	7	2	11	11	3	3	7.73554	16	17
424	15.7344	2	73.6	1.578	29.5572	2.14	49.5868	1	1	7	7	2.22817	1	3.5	6.5	80	8	1	5	3	11	14	3	4	1.8877	15	24
425	15.7372	2	48.8	1.6	19.0625	-0.57	66.482	3	7	7	7	3.36806	2	6.5	12	86.4865	4	0	5	1	11	9	3	3	-5.54286	16	33.11
426	15.7399	2	63.4	1.522	27.3691	1.75	55.1724	2	4	7	5	2.31647	1	7	8	100	4	0	3	2	11	18	3	4	-16	22	37.76
427	15.7399	2	53.2	1.657	19.3761	-0.45	69.5652	3	0	7	7	2.60119	2	6.5	8.5	80	7	1	#NULL!	#NULL!	#NULL!	#NULL!	#NULL!	#NULL!	7.76259	17	27
428	15.7454	2	62.2	1.604	24.1758	1.05	51.6129	1	2	7	0	1.94147	1	7.5	8.33	63.1579	7	1	4	2	14	14	3	3	-9.86047	22	16.05
429	15.7454	2	46.8	1.545	19.606	-0.36	69.9708	3	7	7	7	2.12302	1	7	8	100	5	1	7	1	5	5	3	3	3.65823	13	16.52
430	15.7509	1	63.4	1.712	21.6313	0.48	72.9483	3	2	3	1	2.83829	2	11	8	73.6842	11	1	3	1	6	11	2	3	1.64238	12	47.3
431	15.7536	2	47.4	1.545	19.8574	0.27	56.6038	2	7	7	7	1.74702	1	7.5	6	96.2963	5	1	5	1	9	9	3	3	-6.17647	17	14.8
432	15.7563	2	40.4	1.5285	17.2922	-1.37	65.7534	3	5	7	7	2.625	2	6.5	9	64.5161	7	1	6	2	19	11	4	3	5.32026	16	36.08
433	15.77	1	66.8	1.658	24.3001	1.26	70.3812	3	2	3	5	2.58532	2	7.5	12	97.4359	8	1	6	2	11	11	3	3	-5.89617	19	9
434	15.7755	1	92.2	1.766	29.5631	2.36	54.1761	1	3	7	3	1.94742	1	5	9	47.1429	8	1	#NULL!	#NULL!	#NULL!	#NULL!	#NULL!	#NULL!	2	14	20.1
435	15.7837	1	43.6	1.694	15.1936	-2.87	86.6426	4	1	3	5	2.8998	2	8.25	13	98.777	10	1	5	1	11	11	3	3	3.18644	12	21
436	15.7919	1	83.2	1.711	28.4199	2.13	64.69	2	6	7	7	2.88095	2	7.5	10	97.1429	4	0	6	3	12	12	3	3	0.102564	21	47.36
437	15.7919	1	50.6	1.633	18.9748	-0.59	72.5076	3	0	3	2	2.84325	2	7	10	82.3529	5	1	5	3	11	11	3	3	6.22222	22	7
438	15.7919	2	53	1.454	25.0696	1.26	54.9199	1	7	3	2	2.41468	2	6	5	90.9091	7	1	5	1	5	6	2	2	1.14966	17	4.91
439	15.8001	2	42.6	1.59	16.8506	-1.6	64.3432	2	0	7	6	2.86607	2	6.5	10	96.9697	6	1	5	2	12	12	3	3	-0.0549451	21	25.42
440	15.8111	2	50.5	1.518	21.9153	0.42	56.2061	2	0	7	7	1.70139	1	5	6	100	10	1	6	2	15	11	4	3	11.6944	21	34.2
441	15.8166	1	52	1.691	18.1851	-0.97	75.9494	3	5	7	7	2.47917	2	7.25	10	92.7536	6	1	5	1	9	5	3	1	-1.47845	20	15
442	15.8166	2	58.8	1.6255	22.2538	0.52	58.2524	2	2	7	7	3.72817	3	5.75	7.17	92.8793	6	1	7	1	11	15	3	4	-6.47059	18	61.7
443	15.8248	1	78.9	1.66	28.6326	2.16	65.625	3	7	7	7	1.55853	1	7	12	63.1579	8	1	5	1	11	11	3	3	-10.7419	19	0.51
444	15.8303	2	47.2	1.525	20.2956	-0.12	62.0155	2	7	7	7	2.67956	2	6	7.5	74.0741	7	1	10	2	11	11	3	3	2.67222	19	15.5
445	15.8357	2	57.6	1.602	22.4439	0.57	72.5076	3	3	7	7	2.8869	2	7.25	10.5	67.5676	6	1	4	3	16	14	4	4	-12.9949	19	10.88
446	15.8412	2	103	1.613	39.5884	3.5	25.8621	1	1	6	3	1.97321	1	5.25	5.5	93.0233	11	1	5	2	11	11	3	3	3	14	39.9
447	15.8439	2	64	1.52	27.7008	1.8	58.2524	2	6	2	2	3.47222	2	6	9	66.6667	8	1	9	1	11	11	3	3	-3.81356	13	52.23
448	15.8576	2	38.4	1.598	15.0376	-2.67	62.3377	2	7	7	7	2.19048	1	7	7.5	97.931	4	0	4	1	11	11	3	3	2.75	15	14.2
449	15.8768	2	41.6	1.598	16.2907	-1.92	68.9655	3	3	7	7	2.88095	2	7.17	11.5	85.7143	6	1	8	1	6	12	2	3	-2.02	20	23.59
450	15.8795	2	41.6	1.55	17.3153	-1.38	74.0741	3	7	5	3	2.73909	2	6	8.5	96.5517	5	1	5	1	11	11	3	3	11.1136	13	107.14
451	15.8823	1	72.4	1.755	23.5063	1.02	63.1579	2	2	3	5	2.34821	2	7	8	66.6667	10	1	6	3	11	16	3	4	26.8057	16	0.81
452	15.8823	1	54.8	1.643	20.3004	-0.04	64.8649	2	2	5	7	2.77976	2	5.5	8	74.0741	8	1	4	2	11	11	3	3	3.04192	18	17
453	15.8877	1	69.2	1.757	22.4162	0.7	82.1918	4	7	6	4	1.99802	1	8	8	25	8	1	7	3	12	12	3	3	4.0663	19	11
454	15.8905	2	42.8	1.5475	17.8724	-1.11	75.4717	3	0	7	4	2.24504	1	4	6	80	10	1	7	1	11	11	3	3	8.12418	13	2.5
455	15.8905	2	71.8	1.626	27.1571	1.67	62.1762	2	2	3	7	2.13294	1	8	7	100	6	1	5	1	15	10	3	3	20.0747	24	7.71
456	15.8905	2	60.2	1.567	24.5165	1.12	61.0687	2	5	7	7	2.35913	2	6	11	47.0588	6	1	5	1	10	7	3	2	1.7619	14	6.6
457	15.9042	1	117.5	1.658	42.7434	4.16	65.3951	3	0	7	7	2.44048	2	5	9.5	96.5517	5	1	3	2	21	21	4	4	12.5842	20	11
458	15.9042	2	43.6	1.537	18.456	-0.86	67.2269	3	2	7	7	1.72619	1	6.83	5.67	80	8	1	5	2	12	6	3	2	0.893082	15	20.85
459	15.9069	2	56.6	1.637	21.1212	0.15	58.9681	2	5	7	7	2.24107	1	5.75	5.5	71.048	11	1	5	3	15	15	4	4	2.22517	11	3.07
460	15.9261	2	55	1.524	23.6806	0.9	57.8313	2	5	7	6	1.72619	1	6	7	76.9231	8	1	9	3	15	18	4	4	-6.52941	13	24.3
461	15.9288	1	91	1.71	31.1207	2.54	83.6237	4	7	5	7	3.66964	3	6.5	9	64.5161	7	1	7	2	15	15	4	4	-5.76923	16	26
462	15.9316	2	50.6	1.667	18.2087	-0.97	54.9199	1	0	7	4	2.29762	1	7.5	9	72.7273	5	1	6	2	11	11	3	3	0.45	16	29.6
463	15.9343	2	47	1.59	18.591	-0.8	60.9137	2	5	6	4	2.0873	1	6.67	9.33	87.5	8	1	6	1	14	9	3	3	0.396226	12	30.78
464	15.9343	2	53	1.581	21.2037	0.18	65.7534	3	0	6	6	1.53869	1	4	7	72.7273	6	1	5	3	19	18	4	4	-0.594872	25	18
465	15.9452	2	44	1.566	17.9419	-1.09	57.0071	2	0	7	1	2.14286	1	4	9	100	8	1	5	2	11	11	3	3	5.24627	11	45.68
466	15.9452	2	38.6	1.561	15.841	-2.18	63.6605	2	0	6	6	2.29563	1	6	10	62.5	10	1	4	1	16	17	4	4	-3.82022	21	-11.93
467	15.9507	2	50.9	1.5415	21.4206	0.25	50.74	1	6	7	7	2.4623	2	6.83	5.5	97.2447	6	1	5	3	23	24	4	4	18.7931	18	20.44
468	15.9617	2	32	1.484	14.5306	-3.03	60.3015	2	5	7	7	3.46528	2	6.5	8	82.7586	6	1	4	2	15	11	4	3	4.85714	14	34.5
469	15.9617	2	82.8	1.721	27.9556	1.84	66.2983	3	5	7	7	1.38194	1	7.5	11	75.6757	8	1	4	2	11	12	3	4	7.64103	16	21.29
470	15.9644	1	94.8	1.714	32.2691	2.7	69.5652	3	7	7	4	2.63095	2	6.5	9.5	62.5	8	1	5	2	14	11	4	3	2.56962	22	17.63
471	15.9671	1	47	1.665	16.9539	-1.71	67.6056	3	7	7	7	2.03671	1	6.33	9	78.2269	8	1	4	2	13	11	3	3	16.6923	26	11
472	15.9699	2	67.6	1.578	27.1477	1.68	61.0687	2	4	7	5	2.16865	1	12	11	78.2609	5	1	3	3	12	12	3	3	-2.66935	15	42.35
473	15.9726	1	59.4	1.6675	21.3626	0.33	81.9113	4	4	7	7	3.83135	3	6.5	9	96.7742	3	0	6	2	11	11	3	3	-0.30303	17	11.79
474	15.9754	2	52.6	1.53	22.47	0.56	71.2166	3	4	6	7	2.4881	2	7	10.5	97.1429	5	1	7	2	15	25	3	4	-7.83893	15	10.23
475	15.9754	2	48.8	1.546	20.4174	-0.1	68.3761	3	0	7	7	2.81548	2	7	6	100	8	1	3	1	12	13	3	3	-9.44361	21	82
476	15.9836	1	92.8	1.6365	34.651	2.99	54.9199	1	2	2	1	2.17857	1	6	6.17	65.7895	10	1	6	3	21	21	4	4	4.12903	21	7
477	15.989	1	63.4	1.652	23.2311	0.92	62.6632	2	0	3	4	2.1002	1	5	10	53.3333	8	1	8	1	11	11	3	3	5.85235	13	44.74
478	15.9945	2	97.4	1.671	34.8824	2.86	21.5311	1	2	7	7	2.59524	2	7.5	8	90.3226	5	1	5	1	9	4	3	2	-6.25444	25	2.26
479	16	2	49.8	1.55	20.7284	0.01	54.2986	1	0	7	3	2.6746	2	5	8	61.5385	9	1	4	1	11	11	3	3	0.907285	16	7
480	16.011	1	88.6	1.777	28.0581	2.03	63.4921	2	2	4	6	2.65972	2	6.5	7	96.2963	6	1	#NULL!	#NULL!	#NULL!	#NULL!	#NULL!	#NULL!	5.63758	17	40.2
481	16.0164	2	67	1.67	24.0238	0.98	59.7015	2	1	3	1	1.75694	1	6	10	100	9	1	6	3	16	11	4	3	-5.41748	18	14.23
482	16.0192	2	90	1.728	30.1408	2.21	51.5021	1	7	7	7	3.36508	2	6	7	92.3077	7	1	6	3	22	22	4	4	3.92994	15	8
483	16.0192	1	62.6	1.739	20.7002	0.07	69.5652	3	7	7	7	1.9256	1	7.75	7.5	91.7431	4	0	2	1	6	6	2	2	14.1951	26	0.58
484	16.0192	2	44.8	1.56	18.4089	-0.89	60.4534	2	4	7	7	1.9256	1	5.75	6.5	97.8793	6	1	5	1	11	11	3	3	0.222222	16	13.03
485	16.0246	2	63.8	1.549	26.59	1.56	60.3015	2	3	7	5	2.1131	1	6.25	8	98.1767	5	1	6	1	11	11	3	3	-2.37241	15	41
486	16.0301	1	89.6	1.754	29.1239	2.22	61.8557	2	5	7	7	2.8006	2	8.5	10	97.2973	2	0	4	2	11	9	3	3	-1.75904	22	27
487	16.0356	2	54.8	1.569	22.2605	0.49	66.482	3	7	7	7	2.3254	1	5.5	4.5	100	10	1	3	2	11	15	3	4	3.97561	15	15.24
488	16.0438	1	61	1.689	21.3831	0.32	80.2676	4	2	5	0	4.01984	3	8	3.5	95.6522	8	1	9	1	11	11	3	3	3.16763	18	10.53
489	16.052	2	49.4	1.472	22.7988	0.65	62.1762	2	5	7	4	1.63095	1	7.83	8	88.4211	5	1	6	2	12	12	3	3	-5.65591	17	41
490	16.0575	2	60	1.5205	25.9525	1.43	60.6061	2	7	7	6	2.32143	1	7.5	12.5	70	7	1	7	1	12	12	3	2	1.9422	20	17.67
491	16.0684	2	62.8	1.694	21.8843	0.37	53.8117	1	7	1	0	3.25992	2	10	10	60	8	1	5	2	9	9	3	3	-2.65354	15	62.4
492	16.0767	2	66.2	1.551	27.5191	1.74	57.554	2	4	7	4	2.99702	2	6.5	9	38.7097	12	1	3	1	15	15	3	3	-11.1163	10	67
493	16.0767	2	46.2	1.635	17.2825	-1.42	70.5882	3	7	7	7	3.2381	2	7	8.5	94.1935	2	0	6	2	13	13	3	3	5.68966	20	14.91
494	16.0767	1	48.8	1.608	18.8733	-0.72	77.4194	3	7	5	5	1.11111	1	4.5	8	96	10	1	10	1	9	5	3	2	12.1736	19	11
495	16.0794	2	47.8	1.513	20.8809	0.05	56.6038	2	5	7	1	2.28175	1	6.5	7.25	101.818	4	0	12	2	6	10	2	3	-7.67089	20	18
496	16.0876	2	55.8	1.527	23.9307	0.95	59.1133	2	4	3	1	2.04365	1	8	10	77.7778	7	1	7	2	11	11	3	3	3	16	11
497	16.0931	2	68	1.604	26.4302	1.52	102.564	5	3	7	3	1.63095	1	9	11	80	5	1	4	1	9	9	3	3	5.5641	16	19.8
498	16.0958	1	84.8	1.69	29.6908	2.3	65.9341	3	5	7	3	3.00496	2	5	8	92.3077	4	0	6	3	11	11	3	3	-7.30233	18	56.17
499	16.1068	2	73.4	1.583	29.291	2.06	54.0541	1	0	3	2	2.04167	1	6.83	8	80.8989	7	1	5	1	9	9	3	3	-3.29032	15	7.88
500	16.1314	2	46	1.594	18.1043	-1.04	28.8462	1	5	7	5	1.75298	1	6	10.17	74.2268	6	1	6	2	18	12	4	3	-19.4597	18	19
501	16.1424	1	51.6	1.7	17.8547	-1.22	80.8081	4	4	5	7	3.60813	2	7.5	8	51.6129	10	1	4	1	12	12	3	3	1.9434	11	37
502	16.2437	2	74.2	1.565	30.2953	2.22	56.0748	2	5	6	7	2.32242	1	7.75	11	95.9488	1	0	5	2	17	16	3	3	-1.22308	15	4.6
503	16.2847	2	44.8	1.584	17.8553	-1.17	64.1711	2	3	7	7	1.25694	1	5.5	9	86.8966	4	0	9	1	11	11	3	3	-1.87879	15	8.9
504	16.397	1	56.8	1.69	19.8873	-0.35	66.2983	3	5	4	6	3.01587	2	4	9.5	96.2963	7	1	#NULL!	#NULL!	#NULL!	#NULL!	#NULL!	#NULL!	-1.22876	14	9.28
505	16.4298	1	60.2	1.626	22.7696	0.92	62.1762	2	2	7	7	1.77778	1	5.5	7	80	8	1	5	1	14	12	3	3	1	16	55
506	16.512	2	88.3	1.6605	32.0245	2.46	65.5738	3	7	5	7	1.63393	1	5	9	85.7143	6	1	5	2	11	11	2	3	-0.46875	29	20.68
507	16.6188	2	49.7	1.589	19.6838	-0.45	61.3811	2	2	7	7	2.4256	2	8.25	10.5	85.2878	5	1	5	1	11	11	3	3	7.30667	20	22.86
508	16.6242	2	45.4	1.614	17.428	-1.41	55.9441	2	3	1	1	2.2252	1	5	10	93.3333	6	1	7	1	13	10	3	3	5.21429	20	17.5
509	16.6297	1	52	1.651	19.077	-0.77	78.4314	3	7	7	7	2.12103	1	3	8	90.9091	4	0	4	1	11	11	3	3	-0.333333	25	16.79
510	16.783	1	57.4	1.7215	19.3686	-0.67	59.8504	2	2	7	7	2.60615	2	8	11	31.5789	11	1	9	1	7	10	2	3	-5.15493	19	15
511	16.8268	1	57	1.651	20.9113	-0.05	77.6699	3	3	3	3	1.77778	1	4	9	61.5385	9	1	#NULL!	#NULL!	#NULL!	#NULL!	#NULL!	#NULL!	2.6	18	24
512	16.9062	2	53.2	1.5	23.6444	0.89	62.0155	2	7	3	6	2.45933	2	7	9	100	3	0	6	1	11	11	3	3	1.46923	16	36.7
513	16.97	2	40.2	1.711	13.7318	-2.49	55.2147	2	3	5	6	1.25	1	6.25	7.5	87.2093	9	1	6	2	11	6	3	2	9.47953	17	15.3
